# Supplementary material for: ﻿New insights into Lactocollybia (Agaricales, Basidiomycota): Morpho-phylogenetic analyses revealing two interesting species and one new record from Thailand and evidence of intercontinental conspecificity
Source: MycoKeys. 2025 Jun 12;118:313–44. doi: 10.3897/mycokeys.118.144986 (PMC12179646; doi:10.3897/mycokeys.118.144986)
Supplement: XML Treatment for Lactocollybia variicystis [file mycokeys.118.144986-treatment1.xml]

<!DOCTYPE tp:taxon-treatment
  PUBLIC "-//TaxonX//DTD Taxonomic Treatment Publishing DTD v0 20100105//EN" "tax-treatment-NSO.dtd">
<tp:taxon-treatment xmlns:tp="http://www.plazi.org/taxpub"><tp:treatment-meta><kwd-group><label>Taxon classification</label><kwd>
                <named-content content-type="kingdom">Fungi</named-content>
              </kwd><kwd>
                <named-content content-type="order">Agaricales</named-content>
              </kwd><kwd>
                <named-content content-type="family">Marasmiaceae</named-content>
              </kwd></kwd-group><mixed-citation publication-type="journal"><person-group><name><surname>Bera</surname><given-names>Ishika</given-names></name><name><surname>Wisitrassameewong</surname><given-names>Komsit</given-names></name><name><surname>Thongklang</surname><given-names>Naritsada</given-names></name></person-group><article-title>﻿New insights into <italic><tp:taxon-name><tp:taxon-name-part taxon-name-part-type="genus" reg="Lactocollybia">Lactocollybia</tp:taxon-name-part></tp:taxon-name></italic> (<tp:taxon-name><tp:taxon-name-part taxon-name-part-type="order">Agaricales</tp:taxon-name-part></tp:taxon-name>, <tp:taxon-name><tp:taxon-name-part taxon-name-part-type="phylum">Basidiomycota</tp:taxon-name-part></tp:taxon-name>): Morpho-phylogenetic analyses revealing two interesting species and one new record from Thailand and evidence of intercontinental conspecificity</article-title><source>MycoKeys</source><day>12</day><month>06</month><year>2025</year><volume>118</volume><fpage>313</fpage><lpage>344</lpage><pub-id pub-id-type="doi">10.3897/mycokeys.118.144986</pub-id></mixed-citation></tp:treatment-meta><tp:nomenclature><label>﻿</label><tp:taxon-name>
              <object-id xmlns:xlink="http://www.w3.org/1999/xlink" content-type="arpha" xlink:type="simple">126B74B6-F3F9-547A-85A3-D091975E3555</object-id>
              <tp:taxon-name-part taxon-name-part-type="genus" reg="Lactocollybia">Lactocollybia</tp:taxon-name-part>
              <tp:taxon-name-part taxon-name-part-type="species" reg="variicystis">variicystis</tp:taxon-name-part>
            </tp:taxon-name><tp:taxon-authority>D.A. Reid &amp; Eicker, Mycotaxon 66: 159</tp:taxon-authority><xref ref-type="fig" rid="F3">Figs 3</xref><xref ref-type="fig" rid="F4">, 4</xref></tp:nomenclature><tp:treatment-sec sec-type="description" id="SECID0EEVAI"><title>Description.</title><p><bold><italic>Basidiomata</italic></bold> small-sized, collybioid. <bold><italic>Pileus</italic></bold> 5–15 mm diam., convex when young, gradually becoming planoconvex on maturity; surface moist, smooth, hygrophanous; white to yellowish white (1A1–2), changing to greyish yellow (1–2B4) on drying or bruising; margin entire or rarely undulating, decurved. <bold><italic>Lamellae</italic></bold> adnate, white (1A1) changing to greyish yellow (1B4) on drying or bruising, crowded (25 L+l/cm at pileus margin); lamellulae present in 6 series; edge entire. <bold><italic>Stipe</italic></bold> 7.5–22.5 × 1.5–2.5 mm, mostly central to slightly eccentric, cylindrical; surface moist, smooth, hygrophanous; white to yellowish white (1A1–2), changing to greyish yellow (1–2B4–5) and darker on drying or bruising; basal mycelium white. <bold><italic>Context</italic></bold> in pileus up to 1.3 mm thick, white (1A1), unchanging on bruising, exposure, and in 3% KOH; hollow in stipe, yellowish white (1A2), unchanging on bruising, exposure, and in 3% KOH.</p><fig id="F3" position="float" orientation="portrait"><object-id xmlns:xlink="http://www.w3.org/1999/xlink" content-type="doi" xlink:type="simple">10.3897/mycokeys.118.144986.figure3</object-id><object-id xmlns:xlink="http://www.w3.org/1999/xlink" content-type="zenodo_dep_id" xlink:type="simple">15661953</object-id><object-id xmlns:xlink="http://www.w3.org/1999/xlink" content-type="arpha" xlink:type="simple">5F007DC7-DF8F-5184-80E9-7A8C85452213</object-id><label>Figure 3.</label><caption><p>Morphological features of <italic><tp:taxon-name><tp:taxon-name-part taxon-name-part-type="genus" reg="Lactocollybia">Lactocollybia</tp:taxon-name-part><tp:taxon-name-part taxon-name-part-type="species" reg="variicystis">variicystis</tp:taxon-name-part></tp:taxon-name></italic> (MFLU24-0388) <bold>a, b</bold> fresh basidiomata in the field <bold>c</bold> pileipellis in 5% KOH <bold>d</bold> transverse section of pileipellis <bold>e–g</bold> gloeocystidia in hymenium in 5% KOH <bold>h, i</bold> cheilocystidia <bold>j</bold> transverse section through stipitipellis <bold>k</bold> basidiospore. Scale bars: 10 μm (<bold>d–k</bold>); 25 μm (<bold>c</bold>).</p></caption><graphic xmlns:xlink="http://www.w3.org/1999/xlink" xlink:href="mycokeys-118-313-g003.jpg" position="float" orientation="portrait" xlink:type="simple" id="oo_1352021.jpg"><uri content-type="original_file" xlink:type="simple">https://binary.pensoft.net/fig/1352021</uri></graphic></fig><fig id="F4" position="float" orientation="portrait"><object-id xmlns:xlink="http://www.w3.org/1999/xlink" content-type="doi" xlink:type="simple">10.3897/mycokeys.118.144986.figure4</object-id><object-id xmlns:xlink="http://www.w3.org/1999/xlink" content-type="zenodo_dep_id" xlink:type="simple">15661955</object-id><object-id xmlns:xlink="http://www.w3.org/1999/xlink" content-type="arpha" xlink:type="simple">27773911-1D91-56A2-AB5C-9F82EB8485A6</object-id><label>Figure 4.</label><caption><p>Micromorphological features of <italic><tp:taxon-name><tp:taxon-name-part taxon-name-part-type="genus" reg="Lactocollybia">Lactocollybia</tp:taxon-name-part><tp:taxon-name-part taxon-name-part-type="species" reg="variicystis">variicystis</tp:taxon-name-part></tp:taxon-name></italic> (MFLU24-0388) <bold>a</bold> basidiospores <bold>b</bold> basidia <bold>c</bold> gloeocystidia in hymenium <bold>d</bold> cheilocystidia <bold>e</bold> transverse section through pileipellis <bold>f</bold> gloeocystidia in stipe. Scale bars: 10 μm (<bold>a–f</bold>).</p></caption><graphic xmlns:xlink="http://www.w3.org/1999/xlink" xlink:href="mycokeys-118-313-g004.jpg" position="float" orientation="portrait" xlink:type="simple" id="oo_1352022.jpg"><uri content-type="original_file" xlink:type="simple">https://binary.pensoft.net/fig/1352022</uri></graphic></fig><p><bold><italic>Basidiospores</italic></bold> (3.1)4.4–5.4–6.9 × (2.3)3.1–3.9–4.5(5.1) μm [n = 30, Q = (1.04)1.18–1.38–1.62(1.7), ellipsoid, rarely subglobose; thin-walled, smooth, apiculate, uni-guttulate, hyaline in 5% KOH, inamyloid, non-dextrinoid. <bold><italic>Basidia</italic></bold> 20.7–23 × 4.8–6.2 μm, clavate to subclavate, thin-walled, hyaline in 5% KOH, non-dextrinoid, 4-spored; sterigmata up to 5.5 μm long. <bold><italic>Gloeocystidia</italic></bold> abundant, more abundant on lamellae side, 24–32.6 × 3.2–6.2 μm, cylindrical to subcylindrical with mostly obtuse to sub-capitate apices, thin-walled, arising from the hymenophoral trama, yellowish brown in H<sub>2</sub>O and 5% KOH, non-dextrinoid; emergent up to 6 μm. <bold><italic>Pleurocystidia</italic></bold> absent. <bold><italic>Lamellae edge</italic></bold> fertile, heteromorphous with basidia, basidioles, and cystidia. <bold><italic>Cheilocystidia</italic></bold> abundant, 22.4–34.3 × 4.4–6.8 μm, cylindrical to subcylindrical with mostly obtuse to sometimes sub-fusoid, sub-capitate to mucronate apices, thin-walled, hyaline in 5% KOH, non-dextrinoid; emergent up to 13 μm. <bold><italic>Subhymenium</italic></bold> thin, up to 13 μm thick, subcellular with ramifying hyphae. <bold><italic>Hymenophoral trama</italic></bold> composed of compactly arranged, subparallel to parallel, thin-walled, septate hyphae and gloeohyphal elements; hyphae 3.5–6 μm wide. <bold><italic>Pileipellis</italic></bold> a cutis with interspersed pale brownish pigment; composed of shortly catenulate, sometimes branched hyphae with numerous scattered gloeocystidia; hyphae 2.4–4.5 μm wide with obtuse, sub-capitate to sub-fusoid apices, thin-walled, septate, hyaline in 5% KOH, non-dextrinoid; gloeocystidia lageniform to fusoid, 26.5–65 × 7.6–10 μm, mostly attenuated at both ends, refractive, yellowish in H<sub>2</sub>O and 5% KOH. <bold><italic>Pileus trama</italic></bold> composed of compactly arranged, interwoven hyphae and gloeohyphal elements; hyphae hyaline in 5% KOH, non-dextrinoid. <bold><italic>Stipitipellis</italic></bold> a cutis; composed of uprising hyphae with numerous scattered gloeocystidia; hyphae 2.2–4 μm wide with obtuse to sub-capitate apices, thin-walled, septate, hyaline in 5% KOH, non-dextrinoid; gloeocystidia lageniform to fusoid, 17.8–31.2 × 3.5–6.1 μm, often forked at apices, attenuated at base, refractive, yellowish in H<sub>2</sub>O and 5% KOH. <bold><italic>Stipe trama</italic></bold> composed of compactly arranged, parallel hyphae and gloeohyphal elements; hyphae hyaline in 5% KOH, non-dextrinoid. <bold><italic>Clamp connections</italic></bold> common.</p></tp:treatment-sec><tp:treatment-sec sec-type="material" id="SECID0EA3AI"><title>Materials examined.</title><p>Thailand • Lampang Province: Mueang Lampang district, <named-content xmlns:xlink="http://www.w3.org/1999/xlink" content-type="dwc:verbatimCoordinates" xlink:type="simple"><named-content content-type="geo-json" specific-use="{&#34;type&#34;:&#34;Point&#34;,&#34;coordinates&#34;:[99.284274,18.363219]}" id="NCID0EJ3AI" xlink:type="simple">18°21.79314'N, 99°17.05644'E</named-content></named-content>, Alt. 399 m, gregarious on a <italic><tp:taxon-name><tp:taxon-name-part taxon-name-part-type="genus" reg="Dipterocarpus">Dipterocarpus</tp:taxon-name-part></tp:taxon-name></italic> sp. tree in semi-deciduous <italic><tp:taxon-name><tp:taxon-name-part taxon-name-part-type="genus" reg="Dipterocarpus">Dipterocarpus</tp:taxon-name-part></tp:taxon-name></italic> dominated forest, 18<sup>th</sup> June 2023, <italic>I. Bera</italic>, IB 23-L02 (MFLU24-0388); <named-content xmlns:xlink="http://www.w3.org/1999/xlink" content-type="dwc:verbatimCoordinates" xlink:type="simple"><named-content content-type="geo-json" specific-use="{&#34;type&#34;:&#34;Point&#34;,&#34;coordinates&#34;:[99.284225,18.363388]}" id="NCID0ED4AI" xlink:type="simple">18°21.80328'N, 99°17.0535'E</named-content></named-content>, Alt. 402 m, gregarious on a <italic><tp:taxon-name><tp:taxon-name-part taxon-name-part-type="genus" reg="Dipterocarpus">Dipterocarpus</tp:taxon-name-part></tp:taxon-name></italic> sp. tree in semi-deciduous <italic><tp:taxon-name><tp:taxon-name-part taxon-name-part-type="genus" reg="Dipterocarpus">Dipterocarpus</tp:taxon-name-part></tp:taxon-name></italic> dominated forest, 23<sup>rd</sup> August 2023, <italic>I. Bera</italic>, IB 23-L06 (MFLU24-0389).</p></tp:treatment-sec><tp:treatment-sec sec-type="notes" id="SECID0E14AI"><title>Notes.</title><p>The Thai <italic><tp:taxon-name><tp:taxon-name-part taxon-name-part-type="genus" reg="Lactocollybia">Lactocollybia</tp:taxon-name-part><tp:taxon-name-part taxon-name-part-type="species" reg="variicystis">variicystis</tp:taxon-name-part></tp:taxon-name></italic> is characterized by its small-statured, smooth, and hygrophanous, white to yellowish-white pileus; adnate and crowded lamellae; uni-guttulate ellipsoid basidiospores; omnipresence of yellowish-brown <tp:taxon-name><tp:taxon-name-part taxon-name-part-type="genus" reg="Lactocollybia"/><tp:taxon-name-part taxon-name-part-type="species" reg="gloeocystidia">gloeocystidia</tp:taxon-name-part></tp:taxon-name> in the hymenium; pale brownish pigmented pileipellis; and numerous scattered lageniform to fusoid and yellowish gloeocystidia in the pileipellis and stipitipellis. Additionally, the greyish yellow color change on bruising or drying makes this species quite distinct. The subcellular with ramifying hyphal nature of subhymenium and abundant gloeocystidia and clamp connection undoubtedly placed this species in the sect. <tp:taxon-name><tp:taxon-name-part taxon-name-part-type="genus" reg="Lactocollybia"/><tp:taxon-name-part taxon-name-part-type="section" reg="Albae">Albae</tp:taxon-name-part></tp:taxon-name> (<xref ref-type="bibr" rid="B45">Singer 1986</xref>).</p><p>In the phylogenetic analysis (Fig. <xref ref-type="fig" rid="F1">1</xref>), inclusion of two sequences retrieved from our collections (<ext-link xmlns:xlink="http://www.w3.org/1999/xlink" ext-link-type="gen" xlink:href="PQ530286" xlink:type="simple">PQ530286</ext-link> and <ext-link xmlns:xlink="http://www.w3.org/1999/xlink" ext-link-type="gen" xlink:href="PQ530287" xlink:type="simple">PQ530287</ext-link>) within this clade suggests the identification of Thai sequences as <italic><tp:taxon-name><tp:taxon-name-part taxon-name-part-type="genus" reg="Lactocollybia">L.</tp:taxon-name-part><tp:taxon-name-part taxon-name-part-type="species" reg="variicystis">variicystis</tp:taxon-name-part></tp:taxon-name></italic>. In that case, <ext-link xmlns:xlink="http://www.w3.org/1999/xlink" ext-link-type="gen" xlink:href="PQ530286" xlink:type="simple">PQ530286</ext-link> and <ext-link xmlns:xlink="http://www.w3.org/1999/xlink" ext-link-type="gen" xlink:href="PQ530287" xlink:type="simple">PQ530287</ext-link> represent the new record of <italic><tp:taxon-name><tp:taxon-name-part taxon-name-part-type="genus" reg="Lactocollybia">L.</tp:taxon-name-part><tp:taxon-name-part taxon-name-part-type="species" reg="variicystis">variicystis</tp:taxon-name-part></tp:taxon-name></italic> from Thailand.</p><p>The type specimen of <italic><tp:taxon-name><tp:taxon-name-part taxon-name-part-type="genus" reg="Lactocollybia">L.</tp:taxon-name-part><tp:taxon-name-part taxon-name-part-type="species" reg="variicystis">variicystis</tp:taxon-name-part></tp:taxon-name></italic> was discovered from <italic><tp:taxon-name><tp:taxon-name-part taxon-name-part-type="genus" reg="Salix">Salix</tp:taxon-name-part></tp:taxon-name></italic> stump in South Africa (<xref ref-type="bibr" rid="B37">Reid and Eicker 1998</xref>). Our specimens are similar to the type specimen in respect of the size and color of the basidiomata, hymenial gloeocystidia, and cheilocystidia (<xref ref-type="bibr" rid="B37">Reid and Eicker 1998</xref>). However, we found differences in some characters compared to the type specimen. The striate or plicate margin, adnexed attachment of lamellae, furcation in lamellae at margin sometimes, slightly larger (6.6–8 × 4–6 μm) and broadly amygdaliform basidiospores, quite larger gloeocystidia (150 × 11.6 μm), wider hyphae (4–11.6 μm) in pileipellis, and presence of caulocystidia of the type specimen (<xref ref-type="bibr" rid="B37">Reid and Eicker 1998</xref>) differentiated it from our studied <italic><tp:taxon-name><tp:taxon-name-part taxon-name-part-type="genus" reg="Lactocollybia">Lactocollybia</tp:taxon-name-part></tp:taxon-name></italic> species. Certain morphological details, such as changes in basidiomata color upon bruising, lamellae spacing, and corresponding molecular data of the type specimen, are lacking for comparison with our studied <italic><tp:taxon-name><tp:taxon-name-part taxon-name-part-type="genus" reg="Lactocollybia">L.</tp:taxon-name-part><tp:taxon-name-part taxon-name-part-type="species" reg="variicystis">variicystis</tp:taxon-name-part></tp:taxon-name></italic>.</p></tp:treatment-sec><tp:treatment-sec><!--Section generated to contain objects referenced in tp:taxon-treatment.--><fig id="F1" position="float" orientation="portrait"><object-id xmlns:xlink="http://www.w3.org/1999/xlink" content-type="doi" xlink:type="simple">10.3897/mycokeys.118.144986.figure1</object-id><object-id xmlns:xlink="http://www.w3.org/1999/xlink" content-type="zenodo_dep_id" xlink:type="simple">15661949</object-id><object-id xmlns:xlink="http://www.w3.org/1999/xlink" content-type="arpha" xlink:type="simple">9C755AE2-2C43-5AB8-952C-38BFF7D5D7D0</object-id><label>Figure 1.</label><caption><p>Phylogram inferred from maximum likelihood (<abbrev xmlns:xlink="http://www.w3.org/1999/xlink" xlink:title="maximum likelihood" id="ABBRID0EGBAG" xlink:type="simple">ML</abbrev>) analysis by raxmlGUI 2.0 and Bayesian inference by Mr.Bayes v.3.2.6 based on <abbrev xmlns:xlink="http://www.w3.org/1999/xlink" xlink:title="Internal Transcribed Spacer" id="ABBRID0EKBAG" xlink:type="simple">nrITS</abbrev> sequence data. Generated sequences in this study are presented in red bold for the novel species and blue bold for the new record. Sequences of <tp:taxon-name><tp:taxon-name-part taxon-name-part-type="genus" reg="Lactocollybia">L.</tp:taxon-name-part><tp:taxon-name-part taxon-name-part-type="uncertainty-rank">cf.</tp:taxon-name-part><tp:taxon-name-part taxon-name-part-type="species" reg="epia">epia</tp:taxon-name-part></tp:taxon-name> are presented in green bold. The clade representing <italic><tp:taxon-name><tp:taxon-name-part taxon-name-part-type="genus" reg="Lactocollybia">L.</tp:taxon-name-part><tp:taxon-name-part taxon-name-part-type="species" reg="variicystis">variicystis</tp:taxon-name-part></tp:taxon-name></italic>, <italic><tp:taxon-name><tp:taxon-name-part taxon-name-part-type="genus" reg="Lactocollybia">L.</tp:taxon-name-part><tp:taxon-name-part taxon-name-part-type="species" reg="polyhabitata">polyhabitata</tp:taxon-name-part></tp:taxon-name> sp. nov.</italic>, and <tp:taxon-name><tp:taxon-name-part taxon-name-part-type="genus" reg="Lactocollybia">L.</tp:taxon-name-part><tp:taxon-name-part taxon-name-part-type="uncertainty-rank">cf.</tp:taxon-name-part><tp:taxon-name-part taxon-name-part-type="species" reg="epia">epia</tp:taxon-name-part></tp:taxon-name> are demarcated by the yellow, blue, and purple boxes, respectively. Maximum likelihood bootstrap support values (<abbrev xmlns:xlink="http://www.w3.org/1999/xlink" xlink:title="Maximum likelihood bootstrap percentages" id="ABBRID0ELDAG" xlink:type="simple">MLB</abbrev>) ≥ 70% are shown on the left of “/,” and Bayesian posterior probabilities (<abbrev xmlns:xlink="http://www.w3.org/1999/xlink" xlink:title="Bayesian posterior probabilities" id="ABBRID0EPDAG" xlink:type="simple">BPP</abbrev>) ≥ 0.95 are shown on the right or below “/” at nodes.</p></caption><graphic xmlns:xlink="http://www.w3.org/1999/xlink" xlink:href="mycokeys-118-313-g001.jpg" position="float" orientation="portrait" xlink:type="simple" id="oo_1354957.jpg"><uri content-type="original_file" xlink:type="simple">https://binary.pensoft.net/fig/1354957</uri></graphic></fig></tp:treatment-sec><ref-list><ref id="B45"><mixed-citation xmlns:xlink="http://www.w3.org/1999/xlink" xlink:type="simple"><person-group><name name-style="western"><surname>Singer</surname><given-names>R</given-names></name></person-group> (<year>1986</year>) The <tp:taxon-name><tp:taxon-name-part taxon-name-part-type="order">Agaricales</tp:taxon-name-part></tp:taxon-name> in modern taxonomy (4<sup>th</sup> edn). Koeltz Scientific Books, Koenigstein.</mixed-citation></ref><ref id="B37"><mixed-citation xmlns:xlink="http://www.w3.org/1999/xlink" xlink:type="simple"><person-group><name name-style="western"><surname>Reid</surname><given-names>DA</given-names></name><name name-style="western"><surname>Eicker</surname><given-names>A</given-names></name></person-group> (<year>1998</year>) <article-title>South African fungi 6. The genus <italic><tp:taxon-name><tp:taxon-name-part taxon-name-part-type="genus">Lactocollybia</tp:taxon-name-part></tp:taxon-name></italic> (<tp:taxon-name><tp:taxon-name-part taxon-name-part-type="phylum">Basidiomycota</tp:taxon-name-part></tp:taxon-name>) in South Africa.</article-title><source>Mycotaxon</source><volume>66</volume>: <fpage>153</fpage>–<lpage>164</lpage>.</mixed-citation></ref></ref-list></tp:taxon-treatment>
