# Supplementary material for: ﻿New insights into Lactocollybia (Agaricales, Basidiomycota): Morpho-phylogenetic analyses revealing two interesting species and one new record from Thailand and evidence of intercontinental conspecificity
Source: MycoKeys. 2025 Jun 12;118:313–44. doi: 10.3897/mycokeys.118.144986 (PMC12179646; doi:10.3897/mycokeys.118.144986)
Supplement: XML Treatment for Lactocollybia polyhabitata [file mycokeys.118.144986-treatment2.xml]

<!DOCTYPE tp:taxon-treatment
  PUBLIC "-//TaxonX//DTD Taxonomic Treatment Publishing DTD v0 20100105//EN" "tax-treatment-NSO.dtd">
<tp:taxon-treatment xmlns:tp="http://www.plazi.org/taxpub"><tp:treatment-meta><kwd-group><label>Taxon classification</label><kwd>
                <named-content content-type="kingdom">Fungi</named-content>
              </kwd><kwd>
                <named-content content-type="order">Agaricales</named-content>
              </kwd><kwd>
                <named-content content-type="family">Marasmiaceae</named-content>
              </kwd></kwd-group><mixed-citation publication-type="journal"><person-group><name><surname>Bera</surname><given-names>Ishika</given-names></name><name><surname>Wisitrassameewong</surname><given-names>Komsit</given-names></name><name><surname>Thongklang</surname><given-names>Naritsada</given-names></name></person-group><article-title>﻿New insights into <italic><tp:taxon-name><tp:taxon-name-part taxon-name-part-type="genus" reg="Lactocollybia">Lactocollybia</tp:taxon-name-part></tp:taxon-name></italic> (<tp:taxon-name><tp:taxon-name-part taxon-name-part-type="order">Agaricales</tp:taxon-name-part></tp:taxon-name>, <tp:taxon-name><tp:taxon-name-part taxon-name-part-type="phylum">Basidiomycota</tp:taxon-name-part></tp:taxon-name>): Morpho-phylogenetic analyses revealing two interesting species and one new record from Thailand and evidence of intercontinental conspecificity</article-title><source>MycoKeys</source><day>12</day><month>06</month><year>2025</year><volume>118</volume><fpage>313</fpage><lpage>344</lpage><pub-id pub-id-type="doi">10.3897/mycokeys.118.144986</pub-id></mixed-citation></tp:treatment-meta><tp:nomenclature><label>﻿</label><tp:taxon-name>
              <object-id xmlns:xlink="http://www.w3.org/1999/xlink" content-type="arpha" xlink:type="simple">7CA5E51F-23B2-527B-A75A-6CF35B78A8DB</object-id>
              <tp:taxon-name-part taxon-name-part-type="genus" reg="Lactocollybia">Lactocollybia</tp:taxon-name-part>
              <tp:taxon-name-part taxon-name-part-type="species" reg="polyhabitata">polyhabitata</tp:taxon-name-part>
              <object-id xmlns:xlink="http://www.w3.org/1999/xlink" content-type="mycobank" xlink:type="simple">856767</object-id>
            </tp:taxon-name><tp:taxon-authority>I. Bera</tp:taxon-authority><tp:taxon-status xmlns:xlink="http://www.w3.org/1999/xlink" xlink:type="simple">sp. nov.</tp:taxon-status><xref ref-type="fig" rid="F5">Figs 5</xref><xref ref-type="fig" rid="F6">, 6</xref></tp:nomenclature><tp:treatment-sec sec-type="diagnosis" id="SECID0EZEBI"><title>Diagnosis.</title><p>The ellipsoid to oblong, uni- to multi-guttulate basidiospores and absence of hymenial gloeocystidia distinguish this <italic><tp:taxon-name><tp:taxon-name-part taxon-name-part-type="genus" reg="Lactocollybia">Lactocollybia</tp:taxon-name-part></tp:taxon-name></italic> species.</p></tp:treatment-sec><tp:treatment-sec sec-type="material" id="SECID0EPFBI"><title>Type.</title><p>Thailand • Narathiwat Province: Princess Sirindhorn Wildlife Sanctuary, N <named-content xmlns:xlink="http://www.w3.org/1999/xlink" content-type="dwc:verbatimCoordinates" xlink:type="simple"><named-content content-type="geo-json" specific-use="{&#34;type&#34;:&#34;Point&#34;,&#34;coordinates&#34;:[101.969099,6.073980]}" id="NCID0EYFBI" xlink:type="simple">6°4.4388'N, 101°58.14594'E</named-content></named-content>, Alt. 30 m, gregarious on a dead log submerged in the water in a peat swamp forest, 4<sup>th</sup> August 2023, <italic>I. Bera</italic>, IB 23-N15 (MFLU24-0390, holotype!)</p></tp:treatment-sec><tp:treatment-sec sec-type="etymology" id="SECID0EBGBI"><title>Etymology.</title><p>The epithet ‘<italic>polyhabitata</italic>’ refers to the occurrence of the species across diverse habitat types, ranging from peat swamp forests to tropical forests.</p></tp:treatment-sec><tp:treatment-sec sec-type="description" id="SECID0ERGBI"><title>Description.</title><p><bold><italic>Basidiomata</italic></bold> small-sized, collybioid. <bold><italic>Pileus</italic></bold> 6–16 mm diam., planoconvex when young, gradually becoming applanate on maturity; surface dry, minutely pruinose, hygrophanous; yellowish white (1A2), sometimes with greyish yellow (4B3) patches near the center; margin entire to undulate, decurved. <bold><italic>Lamellae</italic></bold> adnate, yellowish white (1A2), crowded (37 L+l/cm at pileus margin); lamellulae present in 4–5 series; edge entire to eroded. <bold><italic>Stipe</italic></bold> 10.4–15.7 × 1.3–2.2 mm, eccentric, cylindrical but tapering towards base; surface dry, smooth, hygrophanous; yellowish white (1A2) at apex gradually becoming pale yellow to light yellow (4A3–5) at base; basal mycelium white. <bold><italic>Context</italic></bold> in pileus up to 1.8 mm thick, white (1A1), unchanged on bruising, exposure, and in 3% KOH; hollow in stipe, yellowish white (1A2), unchanging on bruising, exposure, and in 3% KOH.</p><fig id="F5" position="float" orientation="portrait"><object-id xmlns:xlink="http://www.w3.org/1999/xlink" content-type="doi" xlink:type="simple">10.3897/mycokeys.118.144986.figure5</object-id><object-id xmlns:xlink="http://www.w3.org/1999/xlink" content-type="zenodo_dep_id" xlink:type="simple">15661957</object-id><object-id xmlns:xlink="http://www.w3.org/1999/xlink" content-type="arpha" xlink:type="simple">5C0A5BE3-0DEB-56CD-96C2-589D8591F01C</object-id><label>Figure 5.</label><caption><p>Morphological features of <italic><tp:taxon-name><tp:taxon-name-part taxon-name-part-type="genus" reg="Lactocollybia">Lactocollybia</tp:taxon-name-part><tp:taxon-name-part taxon-name-part-type="species" reg="polyhabitata">polyhabitata</tp:taxon-name-part></tp:taxon-name></italic> (MFLU24-0390, holotype) <bold>a, b</bold> fresh basidiomata in the field <bold>c</bold> pileipellis in 5% KOH <bold>d</bold> transverse section of pileipellis <bold>e–h</bold> basidioles with crystalline content <bold>i, j</bold> cheilocystidia <bold>k</bold> transverse section through stipitipellis <bold>l</bold> basidiospore. Scale bars: 20 μm (<bold>c, d, i</bold>); 10 μm (<bold>e–h, j–l</bold>).</p></caption><graphic xmlns:xlink="http://www.w3.org/1999/xlink" xlink:href="mycokeys-118-313-g005.jpg" position="float" orientation="portrait" xlink:type="simple" id="oo_1352023.jpg"><uri content-type="original_file" xlink:type="simple">https://binary.pensoft.net/fig/1352023</uri></graphic></fig><p><bold><italic>Basidiospores</italic></bold> 6.3–8.2–10.6 × 3.4–4.1–4.9 μm [n = 30, Q = 1.48–2.01–2.62], ellipsoid to oblong; thin-walled, smooth, apiculate, uni- to multi-guttulate, hyaline in 5% KOH, inamyloid, non-dextrinoid. <bold><italic>Basidia</italic></bold> 22.1–29.2 × 4.6–6.6 μm, subclavate, thin-walled, hyaline in 5% KOH, non-dextrinoid, 4-spored; sterigmata up to 3.8 μm long. <bold><italic>Basidioles</italic></bold> 14.5–27.5 × 4.6–5.8 μm, subclavate, thin-walled, hyaline in 5% KOH, non-dextrinoid; sometimes have crystalline content. <bold><italic>Lamellae edge</italic></bold> fertile, heteromorphous with basidia, basidioles, and cystidia. <bold><italic>Pleurocystidia</italic></bold> absent. <bold><italic>Hymenial gloeocystidia</italic></bold> absent. <bold><italic>Cheilocystidia</italic></bold> abundant, 15.6–36.6 × 2.5–6.2 μm, variable in shape from subcylindrical, subclavate to lageniform with obtuse to sub-capitate apices, sometimes with swollen bases abruptly tapering towards apices forming undulating long necks, thin-walled, hyaline in 5% KOH; content rare, crystalline; emergent up to 20 μm. <bold><italic>Subhymenium</italic></bold> thin, up to 10 μm thick, subcellular with ramifying hyphae. <bold><italic>Hymenophoral trama</italic></bold> composed of compactly arranged, subparallel to parallel, thin-walled, septate hyphae; hyphae up to 3.5 μm wide. <bold><italic>Pileipellis</italic></bold> a cutis; composed of loosely interwoven, septate hyphae with numerous scattered long, fusoid gloeohyphal elements; hyphae 1.7–3.2 μm wide, thin-walled, septate, hyaline in 5% KOH, non-dextrinoid; gloeohyphal elements 22–95 × 8–19.2 μm, attenuated at both ends, refractive, yellowish in H<sub>2</sub>O and 5% KOH. <bold><italic>Pileus trama</italic></bold> composed of compactly arranged, interwoven hyphae and gloeohyphal elements; hyphae hyaline in 5% KOH, non-dextrinoid. <bold><italic>Stipitipellis</italic></bold> a cutis; composed of loosely interwoven, uprising hyphae with numerous scattered gloeocystidia and caulocystidia; hyphae 1.5–2.3 μm wide, thin-walled, septate, hyaline in 5% KOH, non-dextrinoid; gloeocystidia lageniform, 13.5–45.7 × 4–9.2 μm, attenuated at both ends, refractive, yellowish in H<sub>2</sub>O and 5% KOH; caulocystidia 19.2–21.6 × 3.2–6 μm, similar to cheilocystidia but shorter. <bold><italic>Stipe trama</italic></bold> similar to pileus trama, composed of compactly arranged, parallel hyphae and gloeohyphal elements; hyphae hyaline in 5% KOH, non-dextrinoid. <bold><italic>Clamp connections</italic></bold> common.</p><fig id="F6" position="float" orientation="portrait"><object-id xmlns:xlink="http://www.w3.org/1999/xlink" content-type="doi" xlink:type="simple">10.3897/mycokeys.118.144986.figure6</object-id><object-id xmlns:xlink="http://www.w3.org/1999/xlink" content-type="zenodo_dep_id" xlink:type="simple">15661961</object-id><object-id xmlns:xlink="http://www.w3.org/1999/xlink" content-type="arpha" xlink:type="simple">93E684EE-D744-5405-8A64-D6F370BE7E65</object-id><label>Figure 6.</label><caption><p>Micromorphological features of <italic><tp:taxon-name><tp:taxon-name-part taxon-name-part-type="genus" reg="Lactocollybia">Lactocollybia</tp:taxon-name-part><tp:taxon-name-part taxon-name-part-type="species" reg="polyhabitata">polyhabitata</tp:taxon-name-part></tp:taxon-name></italic> (MFLU24-0390, holotype) <bold>a</bold> basidiospore <bold>b</bold> basidia <bold>c</bold> basidiole with crystalline content <bold>d</bold> cheilocystidia <bold>e</bold> transverse section through pileipellis <bold>f</bold> transverse section through stipitipellis showing gloeocystidia and caulocystidia in stipe. Scale bars: 10 μm (<bold>a–f</bold>).</p></caption><graphic xmlns:xlink="http://www.w3.org/1999/xlink" xlink:href="mycokeys-118-313-g006.jpg" position="float" orientation="portrait" xlink:type="simple" id="oo_1352024.jpg"><uri content-type="original_file" xlink:type="simple">https://binary.pensoft.net/fig/1352024</uri></graphic></fig></tp:treatment-sec><tp:treatment-sec sec-type="material" id="SECID0ETMBI"><title>Additional material examined.</title><p>Thailand • Phrae Province: roadside, <named-content xmlns:xlink="http://www.w3.org/1999/xlink" content-type="dwc:verbatimCoordinates" xlink:type="simple"><named-content content-type="geo-json" specific-use="{&#34;type&#34;:&#34;Point&#34;,&#34;coordinates&#34;:[100.180403,18.179198]}" id="NCID0E3MBI" xlink:type="simple">18°10.75188'N, 100°10.82418'E</named-content></named-content>, Alt. 171 m, gregarious on a dead tree log in semi-deciduous <italic><tp:taxon-name><tp:taxon-name-part taxon-name-part-type="genus" reg="Dipterocarpus">Dipterocarpus</tp:taxon-name-part></tp:taxon-name></italic> dominated forest, 3<sup>rd</sup> August 2024, <italic>I. Bera</italic>, IB 24-47 (MFLU24-0391, paratype).</p></tp:treatment-sec><tp:treatment-sec sec-type="notes" id="SECID0EMNBI"><title>Notes.</title><p><italic><tp:taxon-name><tp:taxon-name-part taxon-name-part-type="genus" reg="Lactocollybia">Lactocollybia</tp:taxon-name-part><tp:taxon-name-part taxon-name-part-type="species" reg="polyhabitata">polyhabitata</tp:taxon-name-part></tp:taxon-name></italic> belongs to the sect. <tp:taxon-name><tp:taxon-name-part taxon-name-part-type="genus" reg="Lactocollybia"/><tp:taxon-name-part taxon-name-part-type="section" reg="Albae">Albae</tp:taxon-name-part></tp:taxon-name> due to its subcellular structure with ramifying hyphae in the subhymenium, presence of gloeohyphal elements, and clamp connections (<xref ref-type="bibr" rid="B45">Singer 1986</xref>). The species can be confused with other species by typical field characters such as small-sized and yellowish-white basidiomata, hygrophanous and pruinose surfaces, and crowded lamellae. However, it can be distinguished by microscopic characters such as the presence of small cheilocystidia (with crystalline content) and caulocystidia and the absence of pleurocystidia and hymenial gloeocystidia. The species is found in various habitats at low elevations (30–171 m above sea level), including peat swamp forests and <italic><tp:taxon-name><tp:taxon-name-part taxon-name-part-type="genus" reg="Dipterocarpus">Dipterocarpus</tp:taxon-name-part></tp:taxon-name></italic> dominated forests.</p><p>Nearly all <italic><tp:taxon-name><tp:taxon-name-part taxon-name-part-type="genus" reg="Lactocollybia">Lactocollybia</tp:taxon-name-part></tp:taxon-name></italic> species possess prominent hymenial gloeocystidia, readily distinguishing <italic><tp:taxon-name><tp:taxon-name-part taxon-name-part-type="genus" reg="Lactocollybia">L.</tp:taxon-name-part><tp:taxon-name-part taxon-name-part-type="species" reg="polyhabitata">polyhabitata</tp:taxon-name-part></tp:taxon-name></italic> (<xref ref-type="bibr" rid="B47">Singer and Digilio 1952</xref>; <xref ref-type="bibr" rid="B30">Pegler 1977</xref>, <xref ref-type="bibr" rid="B31">1986</xref>; <xref ref-type="bibr" rid="B46">Singer 1989</xref>; <xref ref-type="bibr" rid="B37">Reid and Eicker 1998</xref>). However, this character makes it similar to a few species, the African <italic><tp:taxon-name><tp:taxon-name-part taxon-name-part-type="genus" reg="Lactocollybia">L.</tp:taxon-name-part><tp:taxon-name-part taxon-name-part-type="species" reg="gracillima">gracillima</tp:taxon-name-part></tp:taxon-name></italic> (<xref ref-type="bibr" rid="B30">Pegler 1977</xref>) and Chinese <italic><tp:taxon-name><tp:taxon-name-part taxon-name-part-type="genus" reg="Lactocollybia">L.</tp:taxon-name-part><tp:taxon-name-part taxon-name-part-type="species" reg="subvariicystis">subvariicystis</tp:taxon-name-part></tp:taxon-name></italic> (<xref ref-type="bibr" rid="B17">Hosen et al. 2016</xref>). <italic><tp:taxon-name><tp:taxon-name-part taxon-name-part-type="genus" reg="Lactocollybia">Lactocollybia</tp:taxon-name-part><tp:taxon-name-part taxon-name-part-type="species" reg="gracillima">gracillima</tp:taxon-name-part></tp:taxon-name></italic> differs by its transparent striations almost reaching the pileus center, decurrent lamellae, smaller basidiospores (5.3–7.3 × 2.7–3.7 μm), clavate-cylindric cheilocystidia with subcapitate to rounded apices, and caulocystidia with refractive contents (<xref ref-type="bibr" rid="B30">Pegler 1977</xref>). <italic><tp:taxon-name><tp:taxon-name-part taxon-name-part-type="genus" reg="Lactocollybia">Lactocollybia</tp:taxon-name-part><tp:taxon-name-part taxon-name-part-type="species" reg="subvariicystis">subvariicystis</tp:taxon-name-part></tp:taxon-name></italic> is differentiated by adnexed to sinuate lamellae attachment, amygdaliform to fusoid, pale yellowish basidiospores, the presence of pleurocystidia, and fusoid to subfusoid or lageniform with long-necked cheilocystidia, easily separating from <italic><tp:taxon-name><tp:taxon-name-part taxon-name-part-type="genus" reg="Lactocollybia">L.</tp:taxon-name-part><tp:taxon-name-part taxon-name-part-type="species" reg="polyhabitata">polyhabitata</tp:taxon-name-part></tp:taxon-name></italic>.</p><p>The oblong basidiospore of <italic><tp:taxon-name><tp:taxon-name-part taxon-name-part-type="genus" reg="Lactocollybia">L.</tp:taxon-name-part><tp:taxon-name-part taxon-name-part-type="species" reg="polyhabitata">polyhabitata</tp:taxon-name-part></tp:taxon-name></italic> also makes it unique. This character easily distinguishes it from other species with white basidiomata, such as <italic><tp:taxon-name><tp:taxon-name-part taxon-name-part-type="genus" reg="Lactocollybia">L.</tp:taxon-name-part><tp:taxon-name-part taxon-name-part-type="species" reg="subvariicystis">subvariicystis</tp:taxon-name-part></tp:taxon-name></italic> (amygdaliform to broadly fusoid), <italic><tp:taxon-name><tp:taxon-name-part taxon-name-part-type="genus" reg="Lactocollybia">L.</tp:taxon-name-part><tp:taxon-name-part taxon-name-part-type="species" reg="globosa">globosa</tp:taxon-name-part></tp:taxon-name></italic> (ovoid to subglobose to tear-shaped), <italic><tp:taxon-name><tp:taxon-name-part taxon-name-part-type="genus" reg="Lactocollybia">L.</tp:taxon-name-part><tp:taxon-name-part taxon-name-part-type="species" reg="piliicystis">piliicystis</tp:taxon-name-part></tp:taxon-name></italic> (amygdaliform), <italic><tp:taxon-name><tp:taxon-name-part taxon-name-part-type="genus" reg="Lactocollybia">L.</tp:taxon-name-part><tp:taxon-name-part taxon-name-part-type="species" reg="variicystis">variicystis</tp:taxon-name-part></tp:taxon-name></italic> (broadly amygdaliform), <italic><tp:taxon-name><tp:taxon-name-part taxon-name-part-type="genus" reg="Lactocollybia">L.</tp:taxon-name-part><tp:taxon-name-part taxon-name-part-type="species" reg="microspora">microspora</tp:taxon-name-part></tp:taxon-name></italic> (ellipsoid), and <italic><tp:taxon-name><tp:taxon-name-part taxon-name-part-type="genus" reg="Lactocollybia">L.</tp:taxon-name-part><tp:taxon-name-part taxon-name-part-type="species" reg="gracillima">gracillima</tp:taxon-name-part></tp:taxon-name></italic> (ellipsoid to lacrymoid) (<xref ref-type="bibr" rid="B41">Singer 1962</xref>; <xref ref-type="bibr" rid="B30">Pegler 1977</xref>; <xref ref-type="bibr" rid="B37">Reid and Eicker 1998</xref>; <xref ref-type="bibr" rid="B17">Hosen et al. 2016</xref>). Though a similarly shaped basidiospore is reported in <italic><tp:taxon-name><tp:taxon-name-part taxon-name-part-type="genus" reg="Lactocollybia">L.</tp:taxon-name-part><tp:taxon-name-part taxon-name-part-type="species" reg="epia">epia</tp:taxon-name-part></tp:taxon-name></italic> (as elongate-ellipsoid or fusoid), the presence of hymenial gloeocystidia and fine granular surface incrustations of pileus hyphae separates this species from <italic><tp:taxon-name><tp:taxon-name-part taxon-name-part-type="genus" reg="Lactocollybia">L.</tp:taxon-name-part><tp:taxon-name-part taxon-name-part-type="species" reg="polyhabitata">polyhabitata</tp:taxon-name-part></tp:taxon-name></italic> (<xref ref-type="bibr" rid="B30">Pegler 1977</xref>, <xref ref-type="bibr" rid="B31">1986</xref>).</p><p>Phylogenetically, <abbrev xmlns:xlink="http://www.w3.org/1999/xlink" xlink:title="Internal Transcribed Spacer" id="ABBRID0EWWBI" xlink:type="simple">nrITS</abbrev> sequences of our samples (<ext-link xmlns:xlink="http://www.w3.org/1999/xlink" ext-link-type="gen" xlink:href="PQ530288" xlink:type="simple">PQ530288</ext-link>–<ext-link xmlns:xlink="http://www.w3.org/1999/xlink" ext-link-type="gen" xlink:href="PQ530289" xlink:type="simple">PQ530289</ext-link>) clustered with three sequences designated as <italic><tp:taxon-name><tp:taxon-name-part taxon-name-part-type="genus" reg="Lactocollybia">L.</tp:taxon-name-part><tp:taxon-name-part taxon-name-part-type="species" reg="angiospermarum">angiospermarum</tp:taxon-name-part></tp:taxon-name></italic> and three unidentified sequences (<ext-link xmlns:xlink="http://www.w3.org/1999/xlink" ext-link-type="gen" xlink:href="KP012742" xlink:type="simple">KP012742</ext-link>, <ext-link xmlns:xlink="http://www.w3.org/1999/xlink" ext-link-type="gen" xlink:href="OR785928" xlink:type="simple">OR785928</ext-link>, and <ext-link xmlns:xlink="http://www.w3.org/1999/xlink" ext-link-type="gen" xlink:href="MH166807" xlink:type="simple">MH166807</ext-link>) with strong support (<abbrev xmlns:xlink="http://www.w3.org/1999/xlink" xlink:title="Maximum likelihood bootstrap percentages" id="ABBRID0E5XBI" xlink:type="simple">MLB</abbrev> 100 and <abbrev xmlns:xlink="http://www.w3.org/1999/xlink" xlink:title="Bayesian posterior probabilities" id="ABBRID0ECYBI" xlink:type="simple">BPP</abbrev> 1, Fig. <xref ref-type="fig" rid="F1">1</xref>). <italic><tp:taxon-name><tp:taxon-name-part taxon-name-part-type="genus" reg="Lactocollybia">Lactocollybia</tp:taxon-name-part><tp:taxon-name-part taxon-name-part-type="species" reg="angiospermarum">angiospermarum</tp:taxon-name-part></tp:taxon-name></italic> was originally found in the USA by <xref ref-type="bibr" rid="B40">Singer (1948)</xref> and subsequently reported in East Africa by <xref ref-type="bibr" rid="B30">Pegler (1977)</xref>. The species has been considered as a synonym of <italic><tp:taxon-name><tp:taxon-name-part taxon-name-part-type="genus" reg="Lactocollybia">L.</tp:taxon-name-part><tp:taxon-name-part taxon-name-part-type="species" reg="epia">epia</tp:taxon-name-part></tp:taxon-name></italic> by various authors (<xref ref-type="bibr" rid="B31">Pegler 1986</xref>; <xref ref-type="bibr" rid="B37">Reid and Eicker 1998</xref>; <xref ref-type="bibr" rid="B58">Yang 2000</xref>). According to the protologue of <italic><tp:taxon-name><tp:taxon-name-part taxon-name-part-type="genus" reg="Lactocollybia">L.</tp:taxon-name-part><tp:taxon-name-part taxon-name-part-type="species" reg="angiospermarum">angiospermarum</tp:taxon-name-part></tp:taxon-name></italic> and <italic><tp:taxon-name><tp:taxon-name-part taxon-name-part-type="genus" reg="Lactocollybia">L.</tp:taxon-name-part><tp:taxon-name-part taxon-name-part-type="species" reg="epia">epia</tp:taxon-name-part></tp:taxon-name></italic> and the description of <italic><tp:taxon-name><tp:taxon-name-part taxon-name-part-type="genus" reg="Lactocollybia">L.</tp:taxon-name-part><tp:taxon-name-part taxon-name-part-type="species" reg="angiospermarum">angiospermarum</tp:taxon-name-part></tp:taxon-name></italic> written by <xref ref-type="bibr" rid="B30">Pegler (1977)</xref>, the morphology of both species is similar (Table <xref ref-type="table" rid="T4">4</xref>). We could not assess the conspecificity of both species molecularly in this study. The public sequences designated for both species in this study lack morphological data. The sequences of <italic><tp:taxon-name><tp:taxon-name-part taxon-name-part-type="genus" reg="Lactocollybia">L.</tp:taxon-name-part><tp:taxon-name-part taxon-name-part-type="species" reg="angiospermarum">angiospermarum</tp:taxon-name-part></tp:taxon-name></italic> (<ext-link xmlns:xlink="http://www.w3.org/1999/xlink" ext-link-type="gen" xlink:href="MH166807" xlink:type="simple">MH166807</ext-link>, <ext-link xmlns:xlink="http://www.w3.org/1999/xlink" ext-link-type="gen" xlink:href="PP850289" xlink:type="simple">PP850289</ext-link>, and <ext-link xmlns:xlink="http://www.w3.org/1999/xlink" ext-link-type="gen" xlink:href="PP850674" xlink:type="simple">PP850674</ext-link>) did not cluster with public <italic><tp:taxon-name><tp:taxon-name-part taxon-name-part-type="genus" reg="Lactocollybia">L.</tp:taxon-name-part><tp:taxon-name-part taxon-name-part-type="species" reg="epia">epia</tp:taxon-name-part></tp:taxon-name></italic> sequences [labeled as <tp:taxon-name><tp:taxon-name-part taxon-name-part-type="genus" reg="Lactocollybia">L.</tp:taxon-name-part><tp:taxon-name-part taxon-name-part-type="uncertainty-rank">cf.</tp:taxon-name-part><tp:taxon-name-part taxon-name-part-type="species" reg="epia">epia</tp:taxon-name-part></tp:taxon-name> 1 and <tp:taxon-name><tp:taxon-name-part taxon-name-part-type="genus" reg="Lactocollybia">L.</tp:taxon-name-part><tp:taxon-name-part taxon-name-part-type="uncertainty-rank">cf.</tp:taxon-name-part><tp:taxon-name-part taxon-name-part-type="species" reg="epia">epia</tp:taxon-name-part></tp:taxon-name> 2 clades in this study (Fig. <xref ref-type="fig" rid="F1">1</xref>)]. At this stage, based on the available morphological data of both species, we agree that <italic><tp:taxon-name><tp:taxon-name-part taxon-name-part-type="genus" reg="Lactocollybia">L.</tp:taxon-name-part><tp:taxon-name-part taxon-name-part-type="species" reg="angiospermarum">angiospermarum</tp:taxon-name-part></tp:taxon-name></italic> could be considered as the synonym of <italic><tp:taxon-name><tp:taxon-name-part taxon-name-part-type="genus" reg="Lactocollybia">L.</tp:taxon-name-part><tp:taxon-name-part taxon-name-part-type="species" reg="epia">epia</tp:taxon-name-part></tp:taxon-name></italic>. The additional samples from the type locality coupled with morphological data would be helpful in taxonomic reassessment of both species.</p><p><italic><tp:taxon-name><tp:taxon-name-part taxon-name-part-type="genus" reg="Lactocollybia">Lactocollybia</tp:taxon-name-part><tp:taxon-name-part taxon-name-part-type="species" reg="polyhabitata">polyhabitata</tp:taxon-name-part></tp:taxon-name></italic> differs from both <italic><tp:taxon-name><tp:taxon-name-part taxon-name-part-type="genus" reg="Lactocollybia">L.</tp:taxon-name-part><tp:taxon-name-part taxon-name-part-type="species" reg="epia">epia</tp:taxon-name-part></tp:taxon-name></italic> and <italic><tp:taxon-name><tp:taxon-name-part taxon-name-part-type="genus" reg="Lactocollybia">L.</tp:taxon-name-part><tp:taxon-name-part taxon-name-part-type="species" reg="angiospermarum">angiospermarum</tp:taxon-name-part></tp:taxon-name></italic> by having ellipsoid to oblong basidiospores (Q = 1.48–2.62), the absence of gloeocystidia in the hymenium, and yellowish gloeohyphal content (Table <xref ref-type="table" rid="T4">4</xref>). Thus, this species is quite different based on the morphological distinction.</p></tp:treatment-sec><tp:treatment-sec><!--Section generated to contain objects referenced in tp:taxon-treatment.--><fig id="F1" position="float" orientation="portrait"><object-id xmlns:xlink="http://www.w3.org/1999/xlink" content-type="doi" xlink:type="simple">10.3897/mycokeys.118.144986.figure1</object-id><object-id xmlns:xlink="http://www.w3.org/1999/xlink" content-type="zenodo_dep_id" xlink:type="simple">15661949</object-id><object-id xmlns:xlink="http://www.w3.org/1999/xlink" content-type="arpha" xlink:type="simple">9C755AE2-2C43-5AB8-952C-38BFF7D5D7D0</object-id><label>Figure 1.</label><caption><p>Phylogram inferred from maximum likelihood (<abbrev xmlns:xlink="http://www.w3.org/1999/xlink" xlink:title="maximum likelihood" id="ABBRID0EGBAG" xlink:type="simple">ML</abbrev>) analysis by raxmlGUI 2.0 and Bayesian inference by Mr.Bayes v.3.2.6 based on <abbrev xmlns:xlink="http://www.w3.org/1999/xlink" xlink:title="Internal Transcribed Spacer" id="ABBRID0EKBAG" xlink:type="simple">nrITS</abbrev> sequence data. Generated sequences in this study are presented in red bold for the novel species and blue bold for the new record. Sequences of <tp:taxon-name><tp:taxon-name-part taxon-name-part-type="genus" reg="Lactocollybia">L.</tp:taxon-name-part><tp:taxon-name-part taxon-name-part-type="uncertainty-rank">cf.</tp:taxon-name-part><tp:taxon-name-part taxon-name-part-type="species" reg="epia">epia</tp:taxon-name-part></tp:taxon-name> are presented in green bold. The clade representing <italic><tp:taxon-name><tp:taxon-name-part taxon-name-part-type="genus" reg="Lactocollybia">L.</tp:taxon-name-part><tp:taxon-name-part taxon-name-part-type="species" reg="variicystis">variicystis</tp:taxon-name-part></tp:taxon-name></italic>, <italic><tp:taxon-name><tp:taxon-name-part taxon-name-part-type="genus" reg="Lactocollybia">L.</tp:taxon-name-part><tp:taxon-name-part taxon-name-part-type="species" reg="polyhabitata">polyhabitata</tp:taxon-name-part></tp:taxon-name> sp. nov.</italic>, and <tp:taxon-name><tp:taxon-name-part taxon-name-part-type="genus" reg="Lactocollybia">L.</tp:taxon-name-part><tp:taxon-name-part taxon-name-part-type="uncertainty-rank">cf.</tp:taxon-name-part><tp:taxon-name-part taxon-name-part-type="species" reg="epia">epia</tp:taxon-name-part></tp:taxon-name> are demarcated by the yellow, blue, and purple boxes, respectively. Maximum likelihood bootstrap support values (<abbrev xmlns:xlink="http://www.w3.org/1999/xlink" xlink:title="Maximum likelihood bootstrap percentages" id="ABBRID0ELDAG" xlink:type="simple">MLB</abbrev>) ≥ 70% are shown on the left of “/,” and Bayesian posterior probabilities (<abbrev xmlns:xlink="http://www.w3.org/1999/xlink" xlink:title="Bayesian posterior probabilities" id="ABBRID0EPDAG" xlink:type="simple">BPP</abbrev>) ≥ 0.95 are shown on the right or below “/” at nodes.</p></caption><graphic xmlns:xlink="http://www.w3.org/1999/xlink" xlink:href="mycokeys-118-313-g001.jpg" position="float" orientation="portrait" xlink:type="simple" id="oo_1354957.jpg"><uri content-type="original_file" xlink:type="simple">https://binary.pensoft.net/fig/1354957</uri></graphic></fig><table-wrap id="T4" position="float" orientation="portrait"><label>Table 4.</label><caption><p>Comparative study between all the documented <italic><tp:taxon-name><tp:taxon-name-part taxon-name-part-type="genus" reg="Lactocollybia">L.</tp:taxon-name-part><tp:taxon-name-part taxon-name-part-type="species" reg="epia">epia</tp:taxon-name-part></tp:taxon-name></italic>, <italic><tp:taxon-name><tp:taxon-name-part taxon-name-part-type="genus" reg="Lactocollybia">L.</tp:taxon-name-part><tp:taxon-name-part taxon-name-part-type="species" reg="angiospermarum">angiospermarum</tp:taxon-name-part></tp:taxon-name></italic>, <tp:taxon-name><tp:taxon-name-part taxon-name-part-type="genus" reg="Lactocollybia">L.</tp:taxon-name-part><tp:taxon-name-part taxon-name-part-type="uncertainty-rank">cf.</tp:taxon-name-part><tp:taxon-name-part taxon-name-part-type="species" reg="epia">epia</tp:taxon-name-part></tp:taxon-name>, and <italic><tp:taxon-name><tp:taxon-name-part taxon-name-part-type="genus" reg="Lactocollybia">L.</tp:taxon-name-part><tp:taxon-name-part taxon-name-part-type="species" reg="polyhabitata">polyhabitata</tp:taxon-name-part></tp:taxon-name></italic> from the current study.</p></caption><table id="TID0E1IAK" rules="all"><tbody><tr><th rowspan="1" colspan="1">Name</th><th rowspan="1" colspan="1">
                  <italic>
                    <tp:taxon-name><tp:taxon-name-part taxon-name-part-type="genus" reg="Lactocollybia">L.</tp:taxon-name-part><tp:taxon-name-part taxon-name-part-type="species" reg="angiospermarum">angiospermarum</tp:taxon-name-part></tp:taxon-name>
                  </italic>
                </th><th rowspan="1" colspan="1">
                  <italic>
                    <tp:taxon-name><tp:taxon-name-part taxon-name-part-type="genus" reg="Lactocollybia">L.</tp:taxon-name-part><tp:taxon-name-part taxon-name-part-type="species" reg="angiospermarum">angiospermarum</tp:taxon-name-part></tp:taxon-name>
                  </italic>
                </th><th rowspan="1" colspan="1">
                  <italic>
                    <tp:taxon-name><tp:taxon-name-part taxon-name-part-type="genus" reg="Lactocollybia">L.</tp:taxon-name-part><tp:taxon-name-part taxon-name-part-type="species" reg="epia">epia</tp:taxon-name-part></tp:taxon-name>
                  </italic>
                </th><th rowspan="1" colspan="1">
                  <italic>
                    <tp:taxon-name><tp:taxon-name-part taxon-name-part-type="genus" reg="Lactocollybia">L.</tp:taxon-name-part><tp:taxon-name-part taxon-name-part-type="species" reg="epia">epia</tp:taxon-name-part></tp:taxon-name>
                  </italic>
                </th><th rowspan="1" colspan="1">
                  <italic>
                    <tp:taxon-name><tp:taxon-name-part taxon-name-part-type="genus" reg="Lactocollybia">L.</tp:taxon-name-part><tp:taxon-name-part taxon-name-part-type="species" reg="epia">epia</tp:taxon-name-part></tp:taxon-name>
                  </italic>
                </th><th rowspan="1" colspan="1">
                  <italic>
                    <tp:taxon-name><tp:taxon-name-part taxon-name-part-type="genus" reg="Lactocollybia">L.</tp:taxon-name-part><tp:taxon-name-part taxon-name-part-type="species" reg="epia">epia</tp:taxon-name-part></tp:taxon-name>
                  </italic>
                </th><th rowspan="1" colspan="1">
                  <tp:taxon-name><tp:taxon-name-part taxon-name-part-type="genus" reg="Lactocollybia">L.</tp:taxon-name-part><tp:taxon-name-part taxon-name-part-type="uncertainty-rank">cf.</tp:taxon-name-part><tp:taxon-name-part taxon-name-part-type="species" reg="epia">epia</tp:taxon-name-part></tp:taxon-name>
                </th><th rowspan="1" colspan="1">
                  <italic>
                    <tp:taxon-name><tp:taxon-name-part taxon-name-part-type="genus" reg="Lactocollybia">L.</tp:taxon-name-part><tp:taxon-name-part taxon-name-part-type="species" reg="polyhabitata">polyhabitata</tp:taxon-name-part></tp:taxon-name>
                  </italic>
                </th></tr><tr><td rowspan="1" colspan="1">
                  <bold>Description</bold>
                </td><td rowspan="1" colspan="1">Original description (<xref ref-type="bibr" rid="B40">Singer 1948</xref>)</td><td rowspan="1" colspan="1">
                  <xref ref-type="bibr" rid="B30">Pegler (1977)</xref>
                </td><td rowspan="1" colspan="1">Original description (<xref ref-type="bibr" rid="B31">Pegler 1986</xref>)</td><td rowspan="1" colspan="1">
                  <xref ref-type="bibr" rid="B58">Yang (2000)</xref>
                </td><td rowspan="1" colspan="1">
                  <xref ref-type="bibr" rid="B8">Cortez and Sulzbacher (2009)</xref>
                </td><td rowspan="1" colspan="1">
                  <xref ref-type="bibr" rid="B38">Senthilarasu and Kumaresan (2016)</xref>
                </td><td rowspan="1" colspan="1">Current study</td><td rowspan="1" colspan="1">This study</td></tr><tr><td rowspan="1" colspan="1">
                  <bold>Country</bold>
                </td><td rowspan="1" colspan="1">USA</td><td rowspan="1" colspan="1">East Africa</td><td rowspan="1" colspan="1">Sri Lanka</td><td rowspan="1" colspan="1">China</td><td rowspan="1" colspan="1">Brazil</td><td rowspan="1" colspan="1">India</td><td rowspan="1" colspan="1">Thailand</td><td rowspan="1" colspan="1">Thailand</td></tr><tr><td rowspan="1" colspan="1">
                  <bold>Pileus size</bold>
                </td><td rowspan="1" colspan="1">10–24 mm</td><td rowspan="1" colspan="1">10–55 mm</td><td rowspan="1" colspan="1">10–25 mm</td><td rowspan="1" colspan="1">10–30 mm</td><td rowspan="1" colspan="1">7–42 mm</td><td rowspan="1" colspan="1">10–20 mm</td><td rowspan="1" colspan="1">4–28 mm</td><td rowspan="1" colspan="1">6–16 mm</td></tr><tr><td rowspan="1" colspan="1">shape</td><td rowspan="1" colspan="1">Convex, umbonate or papillate</td><td rowspan="1" colspan="1">Convex to planoconvex, umbonate or slightly depressed</td><td rowspan="1" colspan="1">Sometimes obtusely umbonate or depressed to sub umbilicate</td><td rowspan="1" colspan="1">Convex to applanate, sometimes slightly centrally depressed</td><td rowspan="1" colspan="1">Planoconvex with slightly depressed</td><td rowspan="1" colspan="1">Convex</td><td rowspan="1" colspan="1">Broadly convex to planoconvex to applanate without any umbo or depression</td><td rowspan="1" colspan="1">Planoconvex to applanate</td></tr><tr><td rowspan="1" colspan="1">surface</td><td rowspan="1" colspan="1">Glabrous but margin initially pubescent</td><td rowspan="1" colspan="1">Smooth, glabrous</td><td rowspan="1" colspan="1">Smooth, glabrous</td><td rowspan="1" colspan="1">Smooth, glabrous</td><td rowspan="1" colspan="1">Smooth</td><td rowspan="1" colspan="1">Smooth, glabrous</td><td rowspan="1" colspan="1">Smooth</td><td rowspan="1" colspan="1">Minutely pruinose</td></tr><tr><td rowspan="1" colspan="1">margin</td><td rowspan="1" colspan="1">Striate</td><td rowspan="1" colspan="1">Translucent-striate</td><td rowspan="1" colspan="1">Not striate to finely striate when moist</td><td rowspan="1" colspan="1">Not found</td><td rowspan="1" colspan="1">Striate</td><td rowspan="1" colspan="1">Translucent-striate</td><td rowspan="1" colspan="1">Translucent-striate up to 2/3<sup>rd</sup> of the pileus</td><td rowspan="1" colspan="1">Not striate</td></tr><tr><td rowspan="1" colspan="1">
                  <bold>Stipe</bold>
                </td><td rowspan="1" colspan="1">15–25 × 1–3 mm</td><td rowspan="1" colspan="1">20–80 × 2–5 mm</td><td rowspan="1" colspan="1">10–40 × 2–4 mm</td><td rowspan="1" colspan="1">10–60 × 2–5 mm</td><td rowspan="1" colspan="1">19–56 × 1.5–4 mm</td><td rowspan="1" colspan="1">10–25 × 1–2 mm</td><td rowspan="1" colspan="1">10–15 × 1.5–2.5 mm</td><td rowspan="1" colspan="1">10.4–15.7 × 1.3–2.2 mm</td></tr><tr><td rowspan="1" colspan="1">
                  <bold>Basidiospores</bold>
                </td><td rowspan="1" colspan="1">7.5–9 × 5.5–6 μm</td><td rowspan="1" colspan="1">7.5–11.5 × 3.2–6 μm</td><td rowspan="1" colspan="1">7.5–9.5 × 3.5–5 μm</td><td rowspan="1" colspan="1">6–9 × 4–6 μm</td><td rowspan="1" colspan="1">7.5–11 × 4.2–5 μm</td><td rowspan="1" colspan="1">6–8 × 3–4.5 μm</td><td rowspan="1" colspan="1">5.3–8.4 × 3.9–4.7 μm</td><td rowspan="1" colspan="1">6.3–10.6 × 3.4–4.9 μm</td></tr><tr><td rowspan="1" colspan="1">shape</td><td rowspan="1" colspan="1">Subfusoid-ellipsoid</td><td rowspan="1" colspan="1">Elongate ellipsoid, amygdaliform</td><td rowspan="1" colspan="1">Ellipso-piriform to subamygdaliform</td><td rowspan="1" colspan="1">Subamygdaliform</td><td rowspan="1" colspan="1">Amygdaliform</td><td rowspan="1" colspan="1">Broadly amygdaliform</td><td rowspan="1" colspan="1">Broadly ellipsoid to subamygdaliform</td><td rowspan="1" colspan="1">Ellipsoid to oblong</td></tr><tr><td rowspan="1" colspan="1">
                  <bold>Gloeohyphal elements</bold>
                </td><td rowspan="1" colspan="1">Not reported</td><td rowspan="1" colspan="1">45–230 × 5–12 μm</td><td rowspan="1" colspan="1">45–230 × 5–12 μm</td><td rowspan="1" colspan="1">Not reported</td><td rowspan="1" colspan="1">55–92 × 6.5–12 μm</td><td rowspan="1" colspan="1">Not reported</td><td rowspan="1" colspan="1">23.2–67 × 6–11.5 μm</td><td rowspan="1" colspan="1">22–95 × 8–19.2 μm</td></tr><tr><td rowspan="1" colspan="1">shape</td><td rowspan="1" colspan="1"/><td rowspan="1" colspan="1">Elongate fusiform</td><td rowspan="1" colspan="1">Elongate fusoid hyphal segments</td><td rowspan="1" colspan="1"/><td rowspan="1" colspan="1">Fusiform</td><td rowspan="1" colspan="1"/><td rowspan="1" colspan="1">Attenuated at both ends</td><td rowspan="1" colspan="1">Attenuated at both ends</td></tr><tr><td rowspan="1" colspan="1">presence</td><td rowspan="1" colspan="1">Context, hymenophoral trama, cutis, and stipe</td><td rowspan="1" colspan="1">Context, hymenophoral trama, cutis, and stipe</td><td rowspan="1" colspan="1">Context, hymenophoral trama, cutis, and stipe</td><td rowspan="1" colspan="1"/><td rowspan="1" colspan="1">Context, hymenophoral trama, cutis, and stipe</td><td rowspan="1" colspan="1"/><td rowspan="1" colspan="1">Context, hymenophoral trama, cutis, and stipe</td><td rowspan="1" colspan="1">Context, cutis, and stipe</td></tr><tr><td rowspan="1" colspan="1">content</td><td rowspan="1" colspan="1">Intensely greenish (pileipellis)</td><td rowspan="1" colspan="1">Greenish yellow</td><td rowspan="1" colspan="1">Greenish yellow</td><td rowspan="1" colspan="1"/><td rowspan="1" colspan="1">Greenish</td><td rowspan="1" colspan="1"/><td rowspan="1" colspan="1">Yellowish</td><td rowspan="1" colspan="1">Yellowish</td></tr><tr><td rowspan="1" colspan="1">
                  <bold>Pleurocystidia</bold>
                </td><td rowspan="1" colspan="1">Not reported</td><td rowspan="1" colspan="1">Not found</td><td rowspan="1" colspan="1">Not found</td><td rowspan="1" colspan="1">Not found</td><td rowspan="1" colspan="1">Not found</td><td rowspan="1" colspan="1">Not reported</td><td rowspan="1" colspan="1">45.1–58.5 × 6.9–9.1 μm, cylindrical with obtuse to sub-mucronate apices</td><td rowspan="1" colspan="1">Not found</td></tr><tr><td rowspan="1" colspan="1">
                  <bold>Cheilocystidia</bold>
                </td><td rowspan="1" colspan="1">Not reported</td><td rowspan="1" colspan="1">24–50 × 4–10 μm</td><td rowspan="1" colspan="1">24–45 × 3–10 μm</td><td rowspan="1" colspan="1">20–38 × 5–9 μm</td><td rowspan="1" colspan="1">23.5–43 × 6–8.5 μm</td><td rowspan="1" colspan="1">Not reported</td><td rowspan="1" colspan="1">23.4–53.5 × 4.1–7.6 μm</td><td rowspan="1" colspan="1">15.6–36.6 × 2.5–6.2 μm</td></tr><tr><td rowspan="1" colspan="1">shape</td><td rowspan="1" colspan="1"/><td rowspan="1" colspan="1">Cylindric-clavate with subcapitate apices or ventricose</td><td rowspan="1" colspan="1">Cylindrico-clavate with few contents</td><td rowspan="1" colspan="1">Subcylindrical to sub-fusiform</td><td rowspan="1" colspan="1">Subcylindrical to lageniform with subcapitate to capitate apices</td><td rowspan="1" colspan="1"/><td rowspan="1" colspan="1">Similar to pleurocystidia with crystalline content</td><td rowspan="1" colspan="1">Variable, usually subcylindrical, subclavate to lageniform with obtuse to sub-capitate apices with few content</td></tr><tr><td rowspan="1" colspan="1">
                  <bold>Hymenial gloeocystidia</bold>
                </td><td rowspan="1" colspan="1">Stated as numerous</td><td rowspan="1" colspan="1">25–37 × 4.5–9 μm</td><td rowspan="1" colspan="1">25–35 × 5–8 μm</td><td rowspan="1" colspan="1">30–65 × 8–18 μm</td><td rowspan="1" colspan="1">24–38 × 5–10 μm</td><td rowspan="1" colspan="1">Not reported</td><td rowspan="1" colspan="1">17.8–28.9 × 6–12.9 μm</td><td rowspan="1" colspan="1">Not found</td></tr><tr><td rowspan="1" colspan="1">shape</td><td rowspan="1" colspan="1"/><td rowspan="1" colspan="1">Clavate fusiform with mucronate apices</td><td rowspan="1" colspan="1">Clavato-fusoid with mucronate apices</td><td rowspan="1" colspan="1">Fusiform, clavate or cylindrical</td><td rowspan="1" colspan="1">Fusiform with mucronate apices</td><td rowspan="1" colspan="1"/><td rowspan="1" colspan="1">Ovoid to subcylindrical, inflated, or clavate, sometimes subventricose or subfusoid</td><td rowspan="1" colspan="1"/></tr><tr><td rowspan="1" colspan="1">content</td><td rowspan="1" colspan="1"/><td rowspan="1" colspan="1">Greenish yellow</td><td rowspan="1" colspan="1">Subhyaline to greenish-yellow</td><td rowspan="1" colspan="1">Yellow to yellow brown</td><td rowspan="1" colspan="1">Greenish</td><td rowspan="1" colspan="1"/><td rowspan="1" colspan="1">Yellowish</td><td rowspan="1" colspan="1"/></tr><tr><td rowspan="1" colspan="1">
                  <bold>Pileipellis</bold>
                </td><td rowspan="1" colspan="1">Cutis</td><td rowspan="1" colspan="1">Unpigmented cutis with hyphae 3–9 μm</td><td rowspan="1" colspan="1">Unpigmented cutis with hyphae 3–9 μm</td><td rowspan="1" colspan="1">Not reported</td><td rowspan="1" colspan="1">Cutis with hyphae (8–29 μm diam.) with fine encrustations</td><td rowspan="1" colspan="1">Not reported</td><td rowspan="1" colspan="1">Unpigmented cutis with hyphae 4.2–6.9 μm</td><td rowspan="1" colspan="1">Unpigmented cutis with hyphae 1.7–3.2 μm wide</td></tr></tbody></table></table-wrap></tp:treatment-sec><ref-list><ref id="B45"><mixed-citation xmlns:xlink="http://www.w3.org/1999/xlink" xlink:type="simple"><person-group><name name-style="western"><surname>Singer</surname><given-names>R</given-names></name></person-group> (<year>1986</year>) The <tp:taxon-name><tp:taxon-name-part taxon-name-part-type="order">Agaricales</tp:taxon-name-part></tp:taxon-name> in modern taxonomy (4<sup>th</sup> edn). Koeltz Scientific Books, Koenigstein.</mixed-citation></ref><ref id="B47"><mixed-citation xmlns:xlink="http://www.w3.org/1999/xlink" xlink:type="simple"><person-group><name name-style="western"><surname>Singer</surname><given-names>R</given-names></name><name name-style="western"><surname>Digilio</surname><given-names>APL</given-names></name></person-group> (<year>1952</year>) <article-title>Pródromo de la Flora Agaricina Argentina.</article-title><source>Lilloa</source><volume>25</volume>: <fpage>5</fpage>–<lpage>461</lpage>.</mixed-citation></ref><ref id="B30"><mixed-citation xmlns:xlink="http://www.w3.org/1999/xlink" xlink:type="simple"><person-group><name name-style="western"><surname>Pegler</surname><given-names>DN</given-names></name></person-group> (<year>1977</year>) <article-title>A preliminary Agaric flora of East Africa.</article-title><source>Kew Bulletin Additional Series</source><volume>6</volume>: <fpage>1</fpage>–<lpage>615</lpage>.</mixed-citation></ref><ref id="B31"><mixed-citation xmlns:xlink="http://www.w3.org/1999/xlink" xlink:type="simple"><person-group><name name-style="western"><surname>Pegler</surname><given-names>DN</given-names></name></person-group> (<year>1986</year>) <article-title>Agaric flora of Sri Lanka.</article-title><source>Kew Bulletin Additional Series</source><volume>12</volume>: <fpage>1</fpage>–<lpage>519</lpage>.</mixed-citation></ref><ref id="B46"><mixed-citation xmlns:xlink="http://www.w3.org/1999/xlink" xlink:type="simple"><person-group><name name-style="western"><surname>Singer</surname><given-names>R</given-names></name></person-group> (<year>1989</year>) <article-title>New taxa and new combinations of <tp:taxon-name><tp:taxon-name-part taxon-name-part-type="order">Agaricales</tp:taxon-name-part></tp:taxon-name> (Diagnoses fungorum novorum Agaricalium IV).</article-title><source>Fieldiana: Botany New Series</source><volume>21</volume>: <fpage>1</fpage>–<lpage>133</lpage>. <ext-link xlink:href="10.5962/bhl.title.2537" ext-link-type="doi" xlink:type="simple">https://doi.org/10.5962/bhl.title.2537</ext-link></mixed-citation></ref><ref id="B37"><mixed-citation xmlns:xlink="http://www.w3.org/1999/xlink" xlink:type="simple"><person-group><name name-style="western"><surname>Reid</surname><given-names>DA</given-names></name><name name-style="western"><surname>Eicker</surname><given-names>A</given-names></name></person-group> (<year>1998</year>) <article-title>South African fungi 6. The genus <italic><tp:taxon-name><tp:taxon-name-part taxon-name-part-type="genus">Lactocollybia</tp:taxon-name-part></tp:taxon-name></italic> (<tp:taxon-name><tp:taxon-name-part taxon-name-part-type="phylum">Basidiomycota</tp:taxon-name-part></tp:taxon-name>) in South Africa.</article-title><source>Mycotaxon</source><volume>66</volume>: <fpage>153</fpage>–<lpage>164</lpage>.</mixed-citation></ref><ref id="B17"><mixed-citation xmlns:xlink="http://www.w3.org/1999/xlink" xlink:type="simple"><person-group><name name-style="western"><surname>Hosen</surname><given-names>MI</given-names></name><name name-style="western"><surname>Li</surname><given-names>TH</given-names></name><name name-style="western"><surname>Chen</surname><given-names>XN</given-names></name><name name-style="western"><surname>Deng</surname><given-names>WQ</given-names></name></person-group> (<year>2016</year>) <article-title><italic><tp:taxon-name><tp:taxon-name-part taxon-name-part-type="genus">Lactocollybia</tp:taxon-name-part><tp:taxon-name-part taxon-name-part-type="species">subvariicystis</tp:taxon-name-part></tp:taxon-name></italic>, a new species of little known genus <italic><tp:taxon-name><tp:taxon-name-part taxon-name-part-type="genus">Lactocollybia</tp:taxon-name-part></tp:taxon-name></italic> from subtropical south China.</article-title><source>Mycosphere</source><volume>7</volume>(<issue>6</issue>): <fpage>794</fpage>–<lpage>800</lpage>. <ext-link xlink:href="10.5943/mycosphere/7/6/10" ext-link-type="doi" xlink:type="simple">https://doi.org/10.5943/mycosphere/7/6/10</ext-link></mixed-citation></ref><ref id="B41"><mixed-citation xmlns:xlink="http://www.w3.org/1999/xlink" xlink:type="simple"><person-group><name name-style="western"><surname>Singer</surname><given-names>R</given-names></name></person-group> (<year>1962</year>) <article-title>Diagnoses fungorum novorum Agaricalium II.</article-title><source>Sydowia</source><volume>15</volume>(<issue>1–6</issue>): <fpage>45</fpage>–<lpage>83</lpage>.</mixed-citation></ref><ref id="B40"><mixed-citation xmlns:xlink="http://www.w3.org/1999/xlink" xlink:type="simple"><person-group><name name-style="western"><surname>Singer</surname><given-names>R</given-names></name></person-group> (<year>1948</year>) <article-title>New Genera of <tp:taxon-name><tp:taxon-name-part taxon-name-part-type="kingdom">Fungi</tp:taxon-name-part></tp:taxon-name>-IV.</article-title><source>Mycologia</source><volume>40</volume>(<issue>2</issue>): <fpage>262</fpage>–<lpage>264</lpage>. <ext-link xlink:href="10.1080/00275514.1948.12017704" ext-link-type="doi" xlink:type="simple">https://doi.org/10.1080/00275514.1948.12017704</ext-link></mixed-citation></ref><ref id="B58"><mixed-citation xmlns:xlink="http://www.w3.org/1999/xlink" xlink:type="simple"><person-group><name name-style="western"><surname>Yang</surname><given-names>ZL</given-names></name></person-group> (<year>2000</year>) <article-title>Notes on five common but little known higher <tp:taxon-name><tp:taxon-name-part taxon-name-part-type="class">Basidiomycetes</tp:taxon-name-part></tp:taxon-name> from tropical Yunnan, China.</article-title><source>Mycotaxon</source><volume>74</volume>(<issue>74</issue>): <fpage>45</fpage>–<lpage>56</lpage>.</mixed-citation></ref><ref id="B8"><mixed-citation xmlns:xlink="http://www.w3.org/1999/xlink" xlink:type="simple"><person-group><name name-style="western"><surname>Cortez</surname><given-names>VG</given-names></name><name name-style="western"><surname>Sulzbacher</surname><given-names>MA</given-names></name></person-group> (<year>2009</year>) <article-title><italic><tp:taxon-name><tp:taxon-name-part taxon-name-part-type="genus">Lactocollybia</tp:taxon-name-part><tp:taxon-name-part taxon-name-part-type="species">epia</tp:taxon-name-part></tp:taxon-name></italic> (<tp:taxon-name><tp:taxon-name-part taxon-name-part-type="phylum">Basidiomycota</tp:taxon-name-part></tp:taxon-name>): Nova ocorrência para o Rio Grande do Sul.</article-title><source>Revista Brasileira de Biociências</source><volume>7</volume>(<issue>1</issue>): <fpage>9</fpage>–<lpage>13</lpage>.</mixed-citation></ref><ref id="B38"><mixed-citation xmlns:xlink="http://www.w3.org/1999/xlink" xlink:type="simple"><person-group><name name-style="western"><surname>Senthilarasu</surname><given-names>G</given-names></name><name name-style="western"><surname>Kumaresan</surname><given-names>V</given-names></name></person-group> (<year>2016</year>) <article-title>Diversity of agaric mycota of Western Ghats of Karnataka, India.</article-title><source>Current Research in Environmental &amp; Applied Mycology</source><volume>6</volume>(<issue>1</issue>): <fpage>75</fpage>–<lpage>101</lpage>. <ext-link xlink:href="10.5943/cream/6/2/3" ext-link-type="doi" xlink:type="simple">https://doi.org/10.5943/cream/6/2/3</ext-link></mixed-citation></ref></ref-list></tp:taxon-treatment>
