# Supplementary material for: ﻿New insights into Lactocollybia (Agaricales, Basidiomycota): Morpho-phylogenetic analyses revealing two interesting species and one new record from Thailand and evidence of intercontinental conspecificity
Source: MycoKeys. 2025 Jun 12;118:313–44. doi: 10.3897/mycokeys.118.144986 (PMC12179646; doi:10.3897/mycokeys.118.144986)
Supplement: XML Treatment for Lactocollybia cf. epia [file mycokeys.118.144986-treatment3.xml]

<!DOCTYPE tp:taxon-treatment
  PUBLIC "-//TaxonX//DTD Taxonomic Treatment Publishing DTD v0 20100105//EN" "tax-treatment-NSO.dtd">
<tp:taxon-treatment xmlns:tp="http://www.plazi.org/taxpub"><tp:treatment-meta><kwd-group><label>Taxon classification</label><kwd>
                <named-content content-type="kingdom">Fungi</named-content>
              </kwd><kwd>
                <named-content content-type="order">Agaricales</named-content>
              </kwd><kwd>
                <named-content content-type="family">Marasmiaceae</named-content>
              </kwd></kwd-group><mixed-citation publication-type="journal"><person-group><name><surname>Bera</surname><given-names>Ishika</given-names></name><name><surname>Wisitrassameewong</surname><given-names>Komsit</given-names></name><name><surname>Thongklang</surname><given-names>Naritsada</given-names></name></person-group><article-title>﻿New insights into <italic><tp:taxon-name><tp:taxon-name-part taxon-name-part-type="genus" reg="Lactocollybia">Lactocollybia</tp:taxon-name-part></tp:taxon-name></italic> (<tp:taxon-name><tp:taxon-name-part taxon-name-part-type="order">Agaricales</tp:taxon-name-part></tp:taxon-name>, <tp:taxon-name><tp:taxon-name-part taxon-name-part-type="phylum">Basidiomycota</tp:taxon-name-part></tp:taxon-name>): Morpho-phylogenetic analyses revealing two interesting species and one new record from Thailand and evidence of intercontinental conspecificity</article-title><source>MycoKeys</source><day>12</day><month>06</month><year>2025</year><volume>118</volume><fpage>313</fpage><lpage>344</lpage><pub-id pub-id-type="doi">10.3897/mycokeys.118.144986</pub-id></mixed-citation></tp:treatment-meta><tp:nomenclature><label>﻿</label><tp:taxon-name>
              <object-id xmlns:xlink="http://www.w3.org/1999/xlink" content-type="arpha" xlink:type="simple">6DD9C2B3-955B-5E33-9DD9-937A0CF6D993</object-id>
              <tp:taxon-name-part taxon-name-part-type="genus" reg="Lactocollybia">Lactocollybia</tp:taxon-name-part>
              <tp:taxon-name-part taxon-name-part-type="uncertainty-rank">cf.</tp:taxon-name-part>
              <tp:taxon-name-part taxon-name-part-type="species" reg="epia">epia</tp:taxon-name-part>
            </tp:taxon-name><xref ref-type="fig" rid="F7">Figs 7</xref><xref ref-type="fig" rid="F8">, 8</xref></tp:nomenclature><tp:treatment-sec sec-type="description" id="SECID0EVACI"><title>Description.</title><p><bold><italic>Basidiomata</italic></bold> small-sized, collybioid. <bold><italic>Pileus</italic></bold> 4–28 mm diam., broadly convex to planoconvex when young, gradually becoming applanate on maturity; surface moist, smooth, translucent-striate up to 2/3<sup>rd</sup> of the pileus from margin, hygrophanous; white to yellowish white (1A1–2) and translucent when wet, changing to greyish yellow (2B3) to the dried and bruised areas; margin entire to undulating, decurved. <bold><italic>Lamellae</italic></bold> adnate to subdecurrent, white (1A1) changing to greyish yellow (2B4) on drying and bruising, crowded (31 L+l/cm at pileus margin); lamellulae present in 5 series; edge entire to eroded. <bold><italic>Stipe</italic></bold> 10–15 × 1.5–2.5 mm, slightly eccentric, cylindrical; surface moist, smooth, hygrophanous; white (1A1) and translucent when moist but changing to greyish yellow (2B4) on drying and bruising; basal mycelium white. <bold><italic>Context</italic></bold> in pileus up to 1.5 mm thick, white (1A1), unchanged on bruising, exposure, and in 3% KOH; hollow in stipe, yellowish white (1A2), unchanging on bruising, exposure, and in 3% KOH.</p><fig id="F7" position="float" orientation="portrait"><object-id xmlns:xlink="http://www.w3.org/1999/xlink" content-type="doi" xlink:type="simple">10.3897/mycokeys.118.144986.figure7</object-id><object-id xmlns:xlink="http://www.w3.org/1999/xlink" content-type="zenodo_dep_id" xlink:type="simple">15661963</object-id><object-id xmlns:xlink="http://www.w3.org/1999/xlink" content-type="arpha" xlink:type="simple">27E5A8D1-744F-58AE-AF56-14BB239A6F76</object-id><label>Figure 7.</label><caption><p>Morphological features of <tp:taxon-name><tp:taxon-name-part taxon-name-part-type="genus" reg="Lactocollybia">Lactocollybia</tp:taxon-name-part><tp:taxon-name-part taxon-name-part-type="uncertainty-rank">cf.</tp:taxon-name-part><tp:taxon-name-part taxon-name-part-type="species" reg="epia">epia</tp:taxon-name-part></tp:taxon-name> (MFLU24-0392) <bold>a–c</bold> fresh basidiomata in the field <bold>d, e</bold> transverse section of pileipellis <bold>f–h</bold> gloeocystidia in hymenium <bold>i</bold>, <bold>j</bold> pleurocystidia <bold>k</bold> cheilocystidia <bold>l</bold> caulocystidia <bold>m</bold> basidiospore. Scale bars: 20 μm (<bold>d, e</bold>); 10 μm (<bold>f–m</bold>).</p></caption><graphic xmlns:xlink="http://www.w3.org/1999/xlink" xlink:href="mycokeys-118-313-g007.jpg" position="float" orientation="portrait" xlink:type="simple" id="oo_1352025.jpg"><uri content-type="original_file" xlink:type="simple">https://binary.pensoft.net/fig/1352025</uri></graphic></fig><p><bold><italic>Basidiospores</italic></bold> 5.3–6.9–8.4 × 3.9–4.4–4.7 μm [n = 40, Q = 1.25–1.55–1.84], broadly ellipsoid to subamygdaliform; thin-walled, smooth, apiculate, uni- to multi-guttulate, hyaline in 5% KOH, inamyloid, non-dextrinoid. <bold><italic>Basidia</italic></bold> 19.8–23.9 × 5.6–7.8 μm, subclavate, thin-walled, hyaline in 5% KOH, non-dextrinoid, 2- or 4-spored; sterigmata up to 4.6 μm long. <bold><italic>Gloeocystidia</italic></bold> abundant in both lamellae edge and lamellae side, 17.8–28.9 × 6–12.9 μm, mostly ovoid to subcylindrical, inflated, or clavate, sometimes subventricose or subfusoid, thin-walled, yellowish in H<sub>2</sub>O and 5% KOH, non-dextrinoid; originating from hymenium and subhymenium; non-emergent. <bold><italic>Pleurocystidia</italic></bold> moderate, 45.1–58.5 × 6.9–9.1 μm, cylindrical with generally obtuse apices and rarely sub-mucronate apices, slightly undulating near apex and sometimes with long neck, thin-walled, hyaline in 5% KOH, non-dextrinoid; content rare, crystalline; emergent up to 32 μm. <bold><italic>Lamellae edge</italic></bold> fertile, heteromorphous with basidia, basidioles, and cystidia. <bold><italic>Cheilocystidia</italic></bold> moderate, 23.4–53.5 × 4.1–7.6 μm, similar to pleurocystidia; emergent up to 33.6 μm. <bold><italic>Subhymenium</italic></bold> thin, up to 11.8 μm thick, subcellular with ramifying hyphae. <bold><italic>Hymenophoral trama</italic></bold> composed of compactly arranged, subparallel to parallel, thin-walled, septate hyphae and gloeohyphal elements; hyphae up to 4.8 μm wide. <bold><italic>Pileipellis</italic></bold> a cutis; composed of interwoven, septate hyphae with numerous scattered long, fusoid gloeohyphal elements; hyphae 4.2–6.9 μm wide, thin-walled, septate, hyaline in 5% KOH, non-dextrinoid; gloeohyphal elements 23.2–67 × 6–11.5 μm, attenuated at both ends, refractive, yellowish in H<sub>2</sub>O and 5% KOH, non-dextrinoid. <bold><italic>Pileus trama</italic></bold> composed of compactly arranged, loosely interwoven hyphae and gloeohyphal elements; hyphae hyaline in 5% KOH, non-dextrinoid. <bold><italic>Stipitipellis</italic></bold> a cutis; composed of parallelly arranged hyphae with scattered caulocystidia; hyphae 1.7–3.5 μm wide, thin-walled, septate, hyaline in 5% KOH, non-dextrinoid; caulocystidia 19.8–70.2 × 3–6.4 μm, similar to pleurocystidia and cheilocystidia. <bold><italic>Stipe trama</italic></bold> similar to pileus trama, composed of compactly arranged, parallel hyphae and gloeohyphal elements; hyphae hyaline in 5% KOH, non-dextrinoid. <bold><italic>Clamp connections</italic></bold> common.</p><fig id="F8" position="float" orientation="portrait"><object-id xmlns:xlink="http://www.w3.org/1999/xlink" content-type="doi" xlink:type="simple">10.3897/mycokeys.118.144986.figure8</object-id><object-id xmlns:xlink="http://www.w3.org/1999/xlink" content-type="zenodo_dep_id" xlink:type="simple">15661965</object-id><object-id xmlns:xlink="http://www.w3.org/1999/xlink" content-type="arpha" xlink:type="simple">0F977CEF-D5F5-5A72-9DCE-1DB229E60872</object-id><label>Figure 8.</label><caption><p>Micromorphological features of <tp:taxon-name><tp:taxon-name-part taxon-name-part-type="genus" reg="Lactocollybia">Lactocollybia</tp:taxon-name-part><tp:taxon-name-part taxon-name-part-type="uncertainty-rank">cf.</tp:taxon-name-part><tp:taxon-name-part taxon-name-part-type="species" reg="epia">epia</tp:taxon-name-part></tp:taxon-name> (MFLU24-0392) <bold>a</bold> basidiospores <bold>b</bold> basidia <bold>c, d</bold> gloeocystidia in hymenium <bold>e</bold> pleurocystidia <bold>f</bold> cheilocystidia <bold>g</bold> transverse section through pileipellis <bold>h</bold> caulocystidia. Scale bars: 10 μm (<bold>a–h</bold>).</p></caption><graphic xmlns:xlink="http://www.w3.org/1999/xlink" xlink:href="mycokeys-118-313-g008.jpg" position="float" orientation="portrait" xlink:type="simple" id="oo_1352026.jpg"><uri content-type="original_file" xlink:type="simple">https://binary.pensoft.net/fig/1352026</uri></graphic></fig></tp:treatment-sec><tp:treatment-sec sec-type="material" id="SECID0EMGCI"><title>Materials examined.</title><p>Thailand • Phrae Province: Rong Kwang roadside, <named-content xmlns:xlink="http://www.w3.org/1999/xlink" content-type="dwc:verbatimCoordinates" xlink:type="simple"><named-content content-type="geo-json" specific-use="{&#34;type&#34;:&#34;Point&#34;,&#34;coordinates&#34;:[100.374435,18.371452]}" id="NCID0EVGCI" xlink:type="simple">18°22.28712'N, 100°22.4661'E</named-content></named-content>, Alt. 309 m, gregarious on a dead tree log in a semi-deciduous <italic><tp:taxon-name><tp:taxon-name-part taxon-name-part-type="genus" reg="Dipterocarpus">Dipterocarpus</tp:taxon-name-part></tp:taxon-name></italic>-dominated forest, 2<sup>nd</sup> August 2024, <italic>S. Khyaju</italic>, IB 24-38 (MFLU24-0392); <named-content xmlns:xlink="http://www.w3.org/1999/xlink" content-type="dwc:verbatimCoordinates" xlink:type="simple"><named-content content-type="geo-json" specific-use="{&#34;type&#34;:&#34;Point&#34;,&#34;coordinates&#34;:[100.040651,18.169435]}" id="NCID0EIHCI" xlink:type="simple">18°10.1661'N, 100°2.43906'E</named-content></named-content>, Alt. 312 m, gregarious on a dead tree log in a semi-deciduous <italic><tp:taxon-name><tp:taxon-name-part taxon-name-part-type="genus" reg="Dipterocarpus">Dipterocarpus</tp:taxon-name-part></tp:taxon-name></italic>-dominated forest, 3<sup>rd</sup> August 2024, <italic>I. Bera</italic>, IB 24-67 (MFLU24-0393)</p></tp:treatment-sec><tp:treatment-sec sec-type="notes" id="SECID0EYHCI"><title>Notes.</title><p>This species of <tp:taxon-name><tp:taxon-name-part taxon-name-part-type="genus" reg="Lactocollybia">Lactocollybia</tp:taxon-name-part></tp:taxon-name> belongs to the sect. <tp:taxon-name><tp:taxon-name-part taxon-name-part-type="genus" reg="Lactocollybia"/><tp:taxon-name-part taxon-name-part-type="section" reg="Albae">Albae</tp:taxon-name-part></tp:taxon-name> (<xref ref-type="bibr" rid="B45">Singer 1986</xref>). <tp:taxon-name><tp:taxon-name-part taxon-name-part-type="genus" reg="Lactocollybia">Lactocollybia</tp:taxon-name-part><tp:taxon-name-part taxon-name-part-type="uncertainty-rank">cf.</tp:taxon-name-part><tp:taxon-name-part taxon-name-part-type="species" reg="epia">epia</tp:taxon-name-part></tp:taxon-name> is characterized by its white to yellowish-white, hygrophanous basidiomata turning greyish-yellow on drying or bruising; translucent striations around the pileus margin; adnate to subdecurrent and crowded lamellae; broadly ellipsoid to subamygdaliform, uni- to multi-guttulate basidiospores; abundant gloeocystidia in both the lamellae edge and lamellae side; the presence of hymenial and pileal cystidia; abundant gloeohyphal elements in the pileus and stipe trama; and clamp connections.</p><p>In the phylogenetic inference (<abbrev xmlns:xlink="http://www.w3.org/1999/xlink" xlink:title="maximum likelihood" id="ABBRID0EKJCI" xlink:type="simple">ML</abbrev> and <abbrev xmlns:xlink="http://www.w3.org/1999/xlink" xlink:title="Bayesian inference" id="ABBRID0EOJCI" xlink:type="simple">BI</abbrev>) depicted in Fig. <xref ref-type="fig" rid="F1">1</xref>, the sequences generated from the collections of this Thai <italic><tp:taxon-name><tp:taxon-name-part taxon-name-part-type="genus" reg="Lactocollybia">Lactocollybia</tp:taxon-name-part></tp:taxon-name></italic> reveal their relatedness to sequences labelled as <italic><tp:taxon-name><tp:taxon-name-part taxon-name-part-type="genus" reg="Lactocollybia">L.</tp:taxon-name-part><tp:taxon-name-part taxon-name-part-type="species" reg="epia">epia</tp:taxon-name-part></tp:taxon-name></italic> from Italy and China, along with some unidentified <italic><tp:taxon-name><tp:taxon-name-part taxon-name-part-type="genus" reg="Lactocollybia">Lactocollybia</tp:taxon-name-part></tp:taxon-name></italic> sequences from the USA, Laos, and Russia. All these sequences are from undescribed specimens submitted to the database. <italic><tp:taxon-name><tp:taxon-name-part taxon-name-part-type="genus" reg="Lactocollybia">Lactocollybia</tp:taxon-name-part><tp:taxon-name-part taxon-name-part-type="species" reg="epia">epia</tp:taxon-name-part></tp:taxon-name></italic> was originally described from Sri Lanka (<xref ref-type="bibr" rid="B31">Pegler 1986</xref>). Afterwards, <italic><tp:taxon-name><tp:taxon-name-part taxon-name-part-type="genus" reg="Lactocollybia">L.</tp:taxon-name-part><tp:taxon-name-part taxon-name-part-type="species" reg="epia">epia</tp:taxon-name-part></tp:taxon-name></italic> has been reported from various countries, e.g., South Africa (<xref ref-type="bibr" rid="B37">Reid and Eicker 1998</xref>), China (<xref ref-type="bibr" rid="B58">Yang 2000</xref>), Brazil (<xref ref-type="bibr" rid="B8">Cortez and Sulzbacher 2009</xref>), and India (<xref ref-type="bibr" rid="B38">Senthilarasu and Kumaresan 2016</xref>). Unfortunately, the identification of the holotype and other samples in the published articles lacks molecular verification. Based on the morphology in the protologue and recent descriptions of <italic><tp:taxon-name><tp:taxon-name-part taxon-name-part-type="genus" reg="Lactocollybia">L.</tp:taxon-name-part><tp:taxon-name-part taxon-name-part-type="species" reg="epia">epia</tp:taxon-name-part></tp:taxon-name></italic>, the species possesses differently shaped hymenial gloeocystidia (clavate fusiform with mucronate apices) with greenish yellow content, larger gloeohyphal elements, a complete absence of pleurocystidia, and fine granular surface incrustations of pileus hyphae (<xref ref-type="bibr" rid="B30">Pegler 1977</xref>, <xref ref-type="bibr" rid="B31">1986</xref>; <xref ref-type="bibr" rid="B37">Reid and Eicker 1998</xref>; <xref ref-type="bibr" rid="B58">Yang 2000</xref>; <xref ref-type="bibr" rid="B8">Cortez and Sulzbacher 2009</xref>; <xref ref-type="bibr" rid="B38">Senthilarasu and Kumaresan 2016</xref>). However, shorter and yellowish content of gloeohyphal elements and prominent presence of pleurocystidia make our studied species different from <italic><tp:taxon-name><tp:taxon-name-part taxon-name-part-type="genus" reg="Lactocollybia">L.</tp:taxon-name-part><tp:taxon-name-part taxon-name-part-type="species" reg="epia">epia</tp:taxon-name-part></tp:taxon-name></italic> (Table <xref ref-type="table" rid="T4">4</xref>).</p><p>The creamy white, smooth basidiomata and convex to applanate pileus with striated margin of this <italic><tp:taxon-name><tp:taxon-name-part taxon-name-part-type="genus" reg="Lactocollybia">Lactocollybia</tp:taxon-name-part></tp:taxon-name></italic> resemble those of <italic><tp:taxon-name><tp:taxon-name-part taxon-name-part-type="genus" reg="Lactocollybia">L.</tp:taxon-name-part><tp:taxon-name-part taxon-name-part-type="species" reg="variicystis">variicystis</tp:taxon-name-part></tp:taxon-name></italic>. However, the minute pruinose surface of the pileus, the adnexed to adnate and close to subdistant lamellae, plicate-sulcate striations rather than translucent, much larger hymenial and tramal gloeocystidia, and mostly fusoid gloeocystidia in lamellae demarcate <italic><tp:taxon-name><tp:taxon-name-part taxon-name-part-type="genus" reg="Lactocollybia">L.</tp:taxon-name-part><tp:taxon-name-part taxon-name-part-type="species" reg="variicystis">variicystis</tp:taxon-name-part></tp:taxon-name></italic> from <tp:taxon-name><tp:taxon-name-part taxon-name-part-type="genus" reg="Lactocollybia">L.</tp:taxon-name-part><tp:taxon-name-part taxon-name-part-type="uncertainty-rank">cf.</tp:taxon-name-part><tp:taxon-name-part taxon-name-part-type="species" reg="epia">epia</tp:taxon-name-part></tp:taxon-name> (<xref ref-type="bibr" rid="B37">Reid and Eicker 1998</xref>; <xref ref-type="bibr" rid="B10">Desjardin and Perry 2017</xref>; <xref ref-type="bibr" rid="B2">Al-Khesraji et al. 2022</xref>; <xref ref-type="bibr" rid="B19">Izhar et al. 2022</xref>).</p><p><italic><tp:taxon-name><tp:taxon-name-part taxon-name-part-type="genus" reg="Lactocollybia">Lactocollybia</tp:taxon-name-part><tp:taxon-name-part taxon-name-part-type="species" reg="gracillima">gracillima</tp:taxon-name-part></tp:taxon-name></italic> looks similar to this species with its white basidiomata, translucent striations in margin, and decurrent attachment of lamellae, ellipsoid basidiospores, and presence of gloeohyphal elements in the trama (<xref ref-type="bibr" rid="B30">Pegler 1977</xref>). However, pileus with truncated apex, absence of any hymenial gloeocystidia and pleurocystidia, shorter cheilocystidia (23–35 μm), and differently shaped (clavate and often constricted) and shorter (18–35 μm) caulocystidia are the prominent differences (<xref ref-type="bibr" rid="B30">Pegler 1977</xref>). The absence of any hymenial gloeocystidia and the smooth margin also demarcate the Chinese <italic><tp:taxon-name><tp:taxon-name-part taxon-name-part-type="genus" reg="Lactocollybia">L.</tp:taxon-name-part><tp:taxon-name-part taxon-name-part-type="species" reg="subvariicystis">subvariicystis</tp:taxon-name-part></tp:taxon-name></italic> (<xref ref-type="bibr" rid="B17">Hosen et al. 2016</xref>).</p><p>The water-soaked striated margin of <italic><tp:taxon-name><tp:taxon-name-part taxon-name-part-type="genus" reg="Lactocollybia">L.</tp:taxon-name-part><tp:taxon-name-part taxon-name-part-type="species" reg="piliicystis">piliicystis</tp:taxon-name-part></tp:taxon-name></italic> is similar, but the quite longer stipe, smaller basidiospores (5.75–6.2 × 3.2–4.5 μm), and more lanceolate to elongate cylindric with obtuse to mucronate apexed gloeocystidia in lamellae are very different (<xref ref-type="bibr" rid="B37">Reid and Eicker 1998</xref>). <italic><tp:taxon-name><tp:taxon-name-part taxon-name-part-type="genus" reg="Lactocollybia">Lactocollybia</tp:taxon-name-part><tp:taxon-name-part taxon-name-part-type="species" reg="globosa">globosa</tp:taxon-name-part></tp:taxon-name></italic> is characterized by its non-hygrophanous, deep umbilicate pileus with an exceptionally inrolled margin and ovoid to subglobose basidiospores (<xref ref-type="bibr" rid="B37">Reid and Eicker 1998</xref>).</p></tp:treatment-sec><tp:treatment-sec><!--Section generated to contain objects referenced in tp:taxon-treatment.--><fig id="F1" position="float" orientation="portrait"><object-id xmlns:xlink="http://www.w3.org/1999/xlink" content-type="doi" xlink:type="simple">10.3897/mycokeys.118.144986.figure1</object-id><object-id xmlns:xlink="http://www.w3.org/1999/xlink" content-type="zenodo_dep_id" xlink:type="simple">15661949</object-id><object-id xmlns:xlink="http://www.w3.org/1999/xlink" content-type="arpha" xlink:type="simple">9C755AE2-2C43-5AB8-952C-38BFF7D5D7D0</object-id><label>Figure 1.</label><caption><p>Phylogram inferred from maximum likelihood (<abbrev xmlns:xlink="http://www.w3.org/1999/xlink" xlink:title="maximum likelihood" id="ABBRID0EGBAG" xlink:type="simple">ML</abbrev>) analysis by raxmlGUI 2.0 and Bayesian inference by Mr.Bayes v.3.2.6 based on <abbrev xmlns:xlink="http://www.w3.org/1999/xlink" xlink:title="Internal Transcribed Spacer" id="ABBRID0EKBAG" xlink:type="simple">nrITS</abbrev> sequence data. Generated sequences in this study are presented in red bold for the novel species and blue bold for the new record. Sequences of <tp:taxon-name><tp:taxon-name-part taxon-name-part-type="genus" reg="Lactocollybia">L.</tp:taxon-name-part><tp:taxon-name-part taxon-name-part-type="uncertainty-rank">cf.</tp:taxon-name-part><tp:taxon-name-part taxon-name-part-type="species" reg="epia">epia</tp:taxon-name-part></tp:taxon-name> are presented in green bold. The clade representing <italic><tp:taxon-name><tp:taxon-name-part taxon-name-part-type="genus" reg="Lactocollybia">L.</tp:taxon-name-part><tp:taxon-name-part taxon-name-part-type="species" reg="variicystis">variicystis</tp:taxon-name-part></tp:taxon-name></italic>, <italic><tp:taxon-name><tp:taxon-name-part taxon-name-part-type="genus" reg="Lactocollybia">L.</tp:taxon-name-part><tp:taxon-name-part taxon-name-part-type="species" reg="polyhabitata">polyhabitata</tp:taxon-name-part></tp:taxon-name> sp. nov.</italic>, and <tp:taxon-name><tp:taxon-name-part taxon-name-part-type="genus" reg="Lactocollybia">L.</tp:taxon-name-part><tp:taxon-name-part taxon-name-part-type="uncertainty-rank">cf.</tp:taxon-name-part><tp:taxon-name-part taxon-name-part-type="species" reg="epia">epia</tp:taxon-name-part></tp:taxon-name> are demarcated by the yellow, blue, and purple boxes, respectively. Maximum likelihood bootstrap support values (<abbrev xmlns:xlink="http://www.w3.org/1999/xlink" xlink:title="Maximum likelihood bootstrap percentages" id="ABBRID0ELDAG" xlink:type="simple">MLB</abbrev>) ≥ 70% are shown on the left of “/,” and Bayesian posterior probabilities (<abbrev xmlns:xlink="http://www.w3.org/1999/xlink" xlink:title="Bayesian posterior probabilities" id="ABBRID0EPDAG" xlink:type="simple">BPP</abbrev>) ≥ 0.95 are shown on the right or below “/” at nodes.</p></caption><graphic xmlns:xlink="http://www.w3.org/1999/xlink" xlink:href="mycokeys-118-313-g001.jpg" position="float" orientation="portrait" xlink:type="simple" id="oo_1354957.jpg"><uri content-type="original_file" xlink:type="simple">https://binary.pensoft.net/fig/1354957</uri></graphic></fig><table-wrap id="T4" position="float" orientation="portrait"><label>Table 4.</label><caption><p>Comparative study between all the documented <italic><tp:taxon-name><tp:taxon-name-part taxon-name-part-type="genus" reg="Lactocollybia">L.</tp:taxon-name-part><tp:taxon-name-part taxon-name-part-type="species" reg="epia">epia</tp:taxon-name-part></tp:taxon-name></italic>, <italic><tp:taxon-name><tp:taxon-name-part taxon-name-part-type="genus" reg="Lactocollybia">L.</tp:taxon-name-part><tp:taxon-name-part taxon-name-part-type="species" reg="angiospermarum">angiospermarum</tp:taxon-name-part></tp:taxon-name></italic>, <tp:taxon-name><tp:taxon-name-part taxon-name-part-type="genus" reg="Lactocollybia">L.</tp:taxon-name-part><tp:taxon-name-part taxon-name-part-type="uncertainty-rank">cf.</tp:taxon-name-part><tp:taxon-name-part taxon-name-part-type="species" reg="epia">epia</tp:taxon-name-part></tp:taxon-name>, and <italic><tp:taxon-name><tp:taxon-name-part taxon-name-part-type="genus" reg="Lactocollybia">L.</tp:taxon-name-part><tp:taxon-name-part taxon-name-part-type="species" reg="polyhabitata">polyhabitata</tp:taxon-name-part></tp:taxon-name></italic> from the current study.</p></caption><table id="TID0E1IAK" rules="all"><tbody><tr><th rowspan="1" colspan="1">Name</th><th rowspan="1" colspan="1">
                  <italic>
                    <tp:taxon-name><tp:taxon-name-part taxon-name-part-type="genus" reg="Lactocollybia">L.</tp:taxon-name-part><tp:taxon-name-part taxon-name-part-type="species" reg="angiospermarum">angiospermarum</tp:taxon-name-part></tp:taxon-name>
                  </italic>
                </th><th rowspan="1" colspan="1">
                  <italic>
                    <tp:taxon-name><tp:taxon-name-part taxon-name-part-type="genus" reg="Lactocollybia">L.</tp:taxon-name-part><tp:taxon-name-part taxon-name-part-type="species" reg="angiospermarum">angiospermarum</tp:taxon-name-part></tp:taxon-name>
                  </italic>
                </th><th rowspan="1" colspan="1">
                  <italic>
                    <tp:taxon-name><tp:taxon-name-part taxon-name-part-type="genus" reg="Lactocollybia">L.</tp:taxon-name-part><tp:taxon-name-part taxon-name-part-type="species" reg="epia">epia</tp:taxon-name-part></tp:taxon-name>
                  </italic>
                </th><th rowspan="1" colspan="1">
                  <italic>
                    <tp:taxon-name><tp:taxon-name-part taxon-name-part-type="genus" reg="Lactocollybia">L.</tp:taxon-name-part><tp:taxon-name-part taxon-name-part-type="species" reg="epia">epia</tp:taxon-name-part></tp:taxon-name>
                  </italic>
                </th><th rowspan="1" colspan="1">
                  <italic>
                    <tp:taxon-name><tp:taxon-name-part taxon-name-part-type="genus" reg="Lactocollybia">L.</tp:taxon-name-part><tp:taxon-name-part taxon-name-part-type="species" reg="epia">epia</tp:taxon-name-part></tp:taxon-name>
                  </italic>
                </th><th rowspan="1" colspan="1">
                  <italic>
                    <tp:taxon-name><tp:taxon-name-part taxon-name-part-type="genus" reg="Lactocollybia">L.</tp:taxon-name-part><tp:taxon-name-part taxon-name-part-type="species" reg="epia">epia</tp:taxon-name-part></tp:taxon-name>
                  </italic>
                </th><th rowspan="1" colspan="1">
                  <tp:taxon-name><tp:taxon-name-part taxon-name-part-type="genus" reg="Lactocollybia">L.</tp:taxon-name-part><tp:taxon-name-part taxon-name-part-type="uncertainty-rank">cf.</tp:taxon-name-part><tp:taxon-name-part taxon-name-part-type="species" reg="epia">epia</tp:taxon-name-part></tp:taxon-name>
                </th><th rowspan="1" colspan="1">
                  <italic>
                    <tp:taxon-name><tp:taxon-name-part taxon-name-part-type="genus" reg="Lactocollybia">L.</tp:taxon-name-part><tp:taxon-name-part taxon-name-part-type="species" reg="polyhabitata">polyhabitata</tp:taxon-name-part></tp:taxon-name>
                  </italic>
                </th></tr><tr><td rowspan="1" colspan="1">
                  <bold>Description</bold>
                </td><td rowspan="1" colspan="1">Original description (<xref ref-type="bibr" rid="B40">Singer 1948</xref>)</td><td rowspan="1" colspan="1">
                  <xref ref-type="bibr" rid="B30">Pegler (1977)</xref>
                </td><td rowspan="1" colspan="1">Original description (<xref ref-type="bibr" rid="B31">Pegler 1986</xref>)</td><td rowspan="1" colspan="1">
                  <xref ref-type="bibr" rid="B58">Yang (2000)</xref>
                </td><td rowspan="1" colspan="1">
                  <xref ref-type="bibr" rid="B8">Cortez and Sulzbacher (2009)</xref>
                </td><td rowspan="1" colspan="1">
                  <xref ref-type="bibr" rid="B38">Senthilarasu and Kumaresan (2016)</xref>
                </td><td rowspan="1" colspan="1">Current study</td><td rowspan="1" colspan="1">This study</td></tr><tr><td rowspan="1" colspan="1">
                  <bold>Country</bold>
                </td><td rowspan="1" colspan="1">USA</td><td rowspan="1" colspan="1">East Africa</td><td rowspan="1" colspan="1">Sri Lanka</td><td rowspan="1" colspan="1">China</td><td rowspan="1" colspan="1">Brazil</td><td rowspan="1" colspan="1">India</td><td rowspan="1" colspan="1">Thailand</td><td rowspan="1" colspan="1">Thailand</td></tr><tr><td rowspan="1" colspan="1">
                  <bold>Pileus size</bold>
                </td><td rowspan="1" colspan="1">10–24 mm</td><td rowspan="1" colspan="1">10–55 mm</td><td rowspan="1" colspan="1">10–25 mm</td><td rowspan="1" colspan="1">10–30 mm</td><td rowspan="1" colspan="1">7–42 mm</td><td rowspan="1" colspan="1">10–20 mm</td><td rowspan="1" colspan="1">4–28 mm</td><td rowspan="1" colspan="1">6–16 mm</td></tr><tr><td rowspan="1" colspan="1">shape</td><td rowspan="1" colspan="1">Convex, umbonate or papillate</td><td rowspan="1" colspan="1">Convex to planoconvex, umbonate or slightly depressed</td><td rowspan="1" colspan="1">Sometimes obtusely umbonate or depressed to sub umbilicate</td><td rowspan="1" colspan="1">Convex to applanate, sometimes slightly centrally depressed</td><td rowspan="1" colspan="1">Planoconvex with slightly depressed</td><td rowspan="1" colspan="1">Convex</td><td rowspan="1" colspan="1">Broadly convex to planoconvex to applanate without any umbo or depression</td><td rowspan="1" colspan="1">Planoconvex to applanate</td></tr><tr><td rowspan="1" colspan="1">surface</td><td rowspan="1" colspan="1">Glabrous but margin initially pubescent</td><td rowspan="1" colspan="1">Smooth, glabrous</td><td rowspan="1" colspan="1">Smooth, glabrous</td><td rowspan="1" colspan="1">Smooth, glabrous</td><td rowspan="1" colspan="1">Smooth</td><td rowspan="1" colspan="1">Smooth, glabrous</td><td rowspan="1" colspan="1">Smooth</td><td rowspan="1" colspan="1">Minutely pruinose</td></tr><tr><td rowspan="1" colspan="1">margin</td><td rowspan="1" colspan="1">Striate</td><td rowspan="1" colspan="1">Translucent-striate</td><td rowspan="1" colspan="1">Not striate to finely striate when moist</td><td rowspan="1" colspan="1">Not found</td><td rowspan="1" colspan="1">Striate</td><td rowspan="1" colspan="1">Translucent-striate</td><td rowspan="1" colspan="1">Translucent-striate up to 2/3<sup>rd</sup> of the pileus</td><td rowspan="1" colspan="1">Not striate</td></tr><tr><td rowspan="1" colspan="1">
                  <bold>Stipe</bold>
                </td><td rowspan="1" colspan="1">15–25 × 1–3 mm</td><td rowspan="1" colspan="1">20–80 × 2–5 mm</td><td rowspan="1" colspan="1">10–40 × 2–4 mm</td><td rowspan="1" colspan="1">10–60 × 2–5 mm</td><td rowspan="1" colspan="1">19–56 × 1.5–4 mm</td><td rowspan="1" colspan="1">10–25 × 1–2 mm</td><td rowspan="1" colspan="1">10–15 × 1.5–2.5 mm</td><td rowspan="1" colspan="1">10.4–15.7 × 1.3–2.2 mm</td></tr><tr><td rowspan="1" colspan="1">
                  <bold>Basidiospores</bold>
                </td><td rowspan="1" colspan="1">7.5–9 × 5.5–6 μm</td><td rowspan="1" colspan="1">7.5–11.5 × 3.2–6 μm</td><td rowspan="1" colspan="1">7.5–9.5 × 3.5–5 μm</td><td rowspan="1" colspan="1">6–9 × 4–6 μm</td><td rowspan="1" colspan="1">7.5–11 × 4.2–5 μm</td><td rowspan="1" colspan="1">6–8 × 3–4.5 μm</td><td rowspan="1" colspan="1">5.3–8.4 × 3.9–4.7 μm</td><td rowspan="1" colspan="1">6.3–10.6 × 3.4–4.9 μm</td></tr><tr><td rowspan="1" colspan="1">shape</td><td rowspan="1" colspan="1">Subfusoid-ellipsoid</td><td rowspan="1" colspan="1">Elongate ellipsoid, amygdaliform</td><td rowspan="1" colspan="1">Ellipso-piriform to subamygdaliform</td><td rowspan="1" colspan="1">Subamygdaliform</td><td rowspan="1" colspan="1">Amygdaliform</td><td rowspan="1" colspan="1">Broadly amygdaliform</td><td rowspan="1" colspan="1">Broadly ellipsoid to subamygdaliform</td><td rowspan="1" colspan="1">Ellipsoid to oblong</td></tr><tr><td rowspan="1" colspan="1">
                  <bold>Gloeohyphal elements</bold>
                </td><td rowspan="1" colspan="1">Not reported</td><td rowspan="1" colspan="1">45–230 × 5–12 μm</td><td rowspan="1" colspan="1">45–230 × 5–12 μm</td><td rowspan="1" colspan="1">Not reported</td><td rowspan="1" colspan="1">55–92 × 6.5–12 μm</td><td rowspan="1" colspan="1">Not reported</td><td rowspan="1" colspan="1">23.2–67 × 6–11.5 μm</td><td rowspan="1" colspan="1">22–95 × 8–19.2 μm</td></tr><tr><td rowspan="1" colspan="1">shape</td><td rowspan="1" colspan="1"/><td rowspan="1" colspan="1">Elongate fusiform</td><td rowspan="1" colspan="1">Elongate fusoid hyphal segments</td><td rowspan="1" colspan="1"/><td rowspan="1" colspan="1">Fusiform</td><td rowspan="1" colspan="1"/><td rowspan="1" colspan="1">Attenuated at both ends</td><td rowspan="1" colspan="1">Attenuated at both ends</td></tr><tr><td rowspan="1" colspan="1">presence</td><td rowspan="1" colspan="1">Context, hymenophoral trama, cutis, and stipe</td><td rowspan="1" colspan="1">Context, hymenophoral trama, cutis, and stipe</td><td rowspan="1" colspan="1">Context, hymenophoral trama, cutis, and stipe</td><td rowspan="1" colspan="1"/><td rowspan="1" colspan="1">Context, hymenophoral trama, cutis, and stipe</td><td rowspan="1" colspan="1"/><td rowspan="1" colspan="1">Context, hymenophoral trama, cutis, and stipe</td><td rowspan="1" colspan="1">Context, cutis, and stipe</td></tr><tr><td rowspan="1" colspan="1">content</td><td rowspan="1" colspan="1">Intensely greenish (pileipellis)</td><td rowspan="1" colspan="1">Greenish yellow</td><td rowspan="1" colspan="1">Greenish yellow</td><td rowspan="1" colspan="1"/><td rowspan="1" colspan="1">Greenish</td><td rowspan="1" colspan="1"/><td rowspan="1" colspan="1">Yellowish</td><td rowspan="1" colspan="1">Yellowish</td></tr><tr><td rowspan="1" colspan="1">
                  <bold>Pleurocystidia</bold>
                </td><td rowspan="1" colspan="1">Not reported</td><td rowspan="1" colspan="1">Not found</td><td rowspan="1" colspan="1">Not found</td><td rowspan="1" colspan="1">Not found</td><td rowspan="1" colspan="1">Not found</td><td rowspan="1" colspan="1">Not reported</td><td rowspan="1" colspan="1">45.1–58.5 × 6.9–9.1 μm, cylindrical with obtuse to sub-mucronate apices</td><td rowspan="1" colspan="1">Not found</td></tr><tr><td rowspan="1" colspan="1">
                  <bold>Cheilocystidia</bold>
                </td><td rowspan="1" colspan="1">Not reported</td><td rowspan="1" colspan="1">24–50 × 4–10 μm</td><td rowspan="1" colspan="1">24–45 × 3–10 μm</td><td rowspan="1" colspan="1">20–38 × 5–9 μm</td><td rowspan="1" colspan="1">23.5–43 × 6–8.5 μm</td><td rowspan="1" colspan="1">Not reported</td><td rowspan="1" colspan="1">23.4–53.5 × 4.1–7.6 μm</td><td rowspan="1" colspan="1">15.6–36.6 × 2.5–6.2 μm</td></tr><tr><td rowspan="1" colspan="1">shape</td><td rowspan="1" colspan="1"/><td rowspan="1" colspan="1">Cylindric-clavate with subcapitate apices or ventricose</td><td rowspan="1" colspan="1">Cylindrico-clavate with few contents</td><td rowspan="1" colspan="1">Subcylindrical to sub-fusiform</td><td rowspan="1" colspan="1">Subcylindrical to lageniform with subcapitate to capitate apices</td><td rowspan="1" colspan="1"/><td rowspan="1" colspan="1">Similar to pleurocystidia with crystalline content</td><td rowspan="1" colspan="1">Variable, usually subcylindrical, subclavate to lageniform with obtuse to sub-capitate apices with few content</td></tr><tr><td rowspan="1" colspan="1">
                  <bold>Hymenial gloeocystidia</bold>
                </td><td rowspan="1" colspan="1">Stated as numerous</td><td rowspan="1" colspan="1">25–37 × 4.5–9 μm</td><td rowspan="1" colspan="1">25–35 × 5–8 μm</td><td rowspan="1" colspan="1">30–65 × 8–18 μm</td><td rowspan="1" colspan="1">24–38 × 5–10 μm</td><td rowspan="1" colspan="1">Not reported</td><td rowspan="1" colspan="1">17.8–28.9 × 6–12.9 μm</td><td rowspan="1" colspan="1">Not found</td></tr><tr><td rowspan="1" colspan="1">shape</td><td rowspan="1" colspan="1"/><td rowspan="1" colspan="1">Clavate fusiform with mucronate apices</td><td rowspan="1" colspan="1">Clavato-fusoid with mucronate apices</td><td rowspan="1" colspan="1">Fusiform, clavate or cylindrical</td><td rowspan="1" colspan="1">Fusiform with mucronate apices</td><td rowspan="1" colspan="1"/><td rowspan="1" colspan="1">Ovoid to subcylindrical, inflated, or clavate, sometimes subventricose or subfusoid</td><td rowspan="1" colspan="1"/></tr><tr><td rowspan="1" colspan="1">content</td><td rowspan="1" colspan="1"/><td rowspan="1" colspan="1">Greenish yellow</td><td rowspan="1" colspan="1">Subhyaline to greenish-yellow</td><td rowspan="1" colspan="1">Yellow to yellow brown</td><td rowspan="1" colspan="1">Greenish</td><td rowspan="1" colspan="1"/><td rowspan="1" colspan="1">Yellowish</td><td rowspan="1" colspan="1"/></tr><tr><td rowspan="1" colspan="1">
                  <bold>Pileipellis</bold>
                </td><td rowspan="1" colspan="1">Cutis</td><td rowspan="1" colspan="1">Unpigmented cutis with hyphae 3–9 μm</td><td rowspan="1" colspan="1">Unpigmented cutis with hyphae 3–9 μm</td><td rowspan="1" colspan="1">Not reported</td><td rowspan="1" colspan="1">Cutis with hyphae (8–29 μm diam.) with fine encrustations</td><td rowspan="1" colspan="1">Not reported</td><td rowspan="1" colspan="1">Unpigmented cutis with hyphae 4.2–6.9 μm</td><td rowspan="1" colspan="1">Unpigmented cutis with hyphae 1.7–3.2 μm wide</td></tr></tbody></table></table-wrap></tp:treatment-sec><ref-list><ref id="B45"><mixed-citation xmlns:xlink="http://www.w3.org/1999/xlink" xlink:type="simple"><person-group><name name-style="western"><surname>Singer</surname><given-names>R</given-names></name></person-group> (<year>1986</year>) The <tp:taxon-name><tp:taxon-name-part taxon-name-part-type="order">Agaricales</tp:taxon-name-part></tp:taxon-name> in modern taxonomy (4<sup>th</sup> edn). Koeltz Scientific Books, Koenigstein.</mixed-citation></ref><ref id="B31"><mixed-citation xmlns:xlink="http://www.w3.org/1999/xlink" xlink:type="simple"><person-group><name name-style="western"><surname>Pegler</surname><given-names>DN</given-names></name></person-group> (<year>1986</year>) <article-title>Agaric flora of Sri Lanka.</article-title><source>Kew Bulletin Additional Series</source><volume>12</volume>: <fpage>1</fpage>–<lpage>519</lpage>.</mixed-citation></ref><ref id="B37"><mixed-citation xmlns:xlink="http://www.w3.org/1999/xlink" xlink:type="simple"><person-group><name name-style="western"><surname>Reid</surname><given-names>DA</given-names></name><name name-style="western"><surname>Eicker</surname><given-names>A</given-names></name></person-group> (<year>1998</year>) <article-title>South African fungi 6. The genus <italic><tp:taxon-name><tp:taxon-name-part taxon-name-part-type="genus">Lactocollybia</tp:taxon-name-part></tp:taxon-name></italic> (<tp:taxon-name><tp:taxon-name-part taxon-name-part-type="phylum">Basidiomycota</tp:taxon-name-part></tp:taxon-name>) in South Africa.</article-title><source>Mycotaxon</source><volume>66</volume>: <fpage>153</fpage>–<lpage>164</lpage>.</mixed-citation></ref><ref id="B58"><mixed-citation xmlns:xlink="http://www.w3.org/1999/xlink" xlink:type="simple"><person-group><name name-style="western"><surname>Yang</surname><given-names>ZL</given-names></name></person-group> (<year>2000</year>) <article-title>Notes on five common but little known higher <tp:taxon-name><tp:taxon-name-part taxon-name-part-type="class">Basidiomycetes</tp:taxon-name-part></tp:taxon-name> from tropical Yunnan, China.</article-title><source>Mycotaxon</source><volume>74</volume>(<issue>74</issue>): <fpage>45</fpage>–<lpage>56</lpage>.</mixed-citation></ref><ref id="B8"><mixed-citation xmlns:xlink="http://www.w3.org/1999/xlink" xlink:type="simple"><person-group><name name-style="western"><surname>Cortez</surname><given-names>VG</given-names></name><name name-style="western"><surname>Sulzbacher</surname><given-names>MA</given-names></name></person-group> (<year>2009</year>) <article-title><italic><tp:taxon-name><tp:taxon-name-part taxon-name-part-type="genus">Lactocollybia</tp:taxon-name-part><tp:taxon-name-part taxon-name-part-type="species">epia</tp:taxon-name-part></tp:taxon-name></italic> (<tp:taxon-name><tp:taxon-name-part taxon-name-part-type="phylum">Basidiomycota</tp:taxon-name-part></tp:taxon-name>): Nova ocorrência para o Rio Grande do Sul.</article-title><source>Revista Brasileira de Biociências</source><volume>7</volume>(<issue>1</issue>): <fpage>9</fpage>–<lpage>13</lpage>.</mixed-citation></ref><ref id="B38"><mixed-citation xmlns:xlink="http://www.w3.org/1999/xlink" xlink:type="simple"><person-group><name name-style="western"><surname>Senthilarasu</surname><given-names>G</given-names></name><name name-style="western"><surname>Kumaresan</surname><given-names>V</given-names></name></person-group> (<year>2016</year>) <article-title>Diversity of agaric mycota of Western Ghats of Karnataka, India.</article-title><source>Current Research in Environmental &amp; Applied Mycology</source><volume>6</volume>(<issue>1</issue>): <fpage>75</fpage>–<lpage>101</lpage>. <ext-link xlink:href="10.5943/cream/6/2/3" ext-link-type="doi" xlink:type="simple">https://doi.org/10.5943/cream/6/2/3</ext-link></mixed-citation></ref><ref id="B30"><mixed-citation xmlns:xlink="http://www.w3.org/1999/xlink" xlink:type="simple"><person-group><name name-style="western"><surname>Pegler</surname><given-names>DN</given-names></name></person-group> (<year>1977</year>) <article-title>A preliminary Agaric flora of East Africa.</article-title><source>Kew Bulletin Additional Series</source><volume>6</volume>: <fpage>1</fpage>–<lpage>615</lpage>.</mixed-citation></ref><ref id="B40"><mixed-citation xmlns:xlink="http://www.w3.org/1999/xlink" xlink:type="simple"><person-group><name name-style="western"><surname>Singer</surname><given-names>R</given-names></name></person-group> (<year>1948</year>) <article-title>New Genera of <tp:taxon-name><tp:taxon-name-part taxon-name-part-type="kingdom">Fungi</tp:taxon-name-part></tp:taxon-name>-IV.</article-title><source>Mycologia</source><volume>40</volume>(<issue>2</issue>): <fpage>262</fpage>–<lpage>264</lpage>. <ext-link xlink:href="10.1080/00275514.1948.12017704" ext-link-type="doi" xlink:type="simple">https://doi.org/10.1080/00275514.1948.12017704</ext-link></mixed-citation></ref><ref id="B10"><mixed-citation xmlns:xlink="http://www.w3.org/1999/xlink" xlink:type="simple"><person-group><name name-style="western"><surname>Desjardin</surname><given-names>DE</given-names></name><name name-style="western"><surname>Perry</surname><given-names>BA</given-names></name></person-group> (<year>2017</year>) <article-title>The gymnopoid fungi (<tp:taxon-name><tp:taxon-name-part taxon-name-part-type="phylum">Basidiomycota</tp:taxon-name-part></tp:taxon-name>, <tp:taxon-name><tp:taxon-name-part taxon-name-part-type="order">Agaricales</tp:taxon-name-part></tp:taxon-name>) from the Republic of São Tomé and Príncipe, West Africa.</article-title><source>Mycosphere</source><volume>8</volume>(<issue>9</issue>): <fpage>1317</fpage>–<lpage>1391</lpage>. <ext-link xlink:href="10.5943/mycosphere/8/9/5" ext-link-type="doi" xlink:type="simple">https://doi.org/10.5943/mycosphere/8/9/5</ext-link></mixed-citation></ref><ref id="B2"><mixed-citation xmlns:xlink="http://www.w3.org/1999/xlink" xlink:type="simple"><person-group><name name-style="western"><surname>Al-Khesraji</surname><given-names>TO</given-names></name><name name-style="western"><surname>Mezher</surname><given-names>MA</given-names></name><name name-style="western"><surname>Shugran</surname><given-names>AH</given-names></name></person-group> (<year>2022</year>) <article-title>First report on the morphological and molecular identification of <italic><tp:taxon-name><tp:taxon-name-part taxon-name-part-type="genus">Lactocollybia</tp:taxon-name-part><tp:taxon-name-part taxon-name-part-type="species">variicystis</tp:taxon-name-part></tp:taxon-name></italic> from Salahadin Governorate, North Central Iraq. Ecology.</article-title><source>Environmental Conservation</source><volume>28</volume>(<issue>2</issue>): <fpage>626</fpage>–<lpage>630</lpage>. <ext-link xlink:href="10.53550/EEC.2022.v28i02.008" ext-link-type="doi" xlink:type="simple">https://doi.org/10.53550/EEC.2022.v28i02.008</ext-link></mixed-citation></ref><ref id="B19"><mixed-citation xmlns:xlink="http://www.w3.org/1999/xlink" xlink:type="simple"><person-group><name name-style="western"><surname>Izhar</surname><given-names>A</given-names></name><name name-style="western"><surname>Usman</surname><given-names>M</given-names></name><name name-style="western"><surname>Bashir</surname><given-names>H</given-names></name><name name-style="western"><surname>Ashraf</surname><given-names>S</given-names></name><name name-style="western"><surname>Niazi</surname><given-names>AR</given-names></name><name name-style="western"><surname>Latif</surname><given-names>M</given-names></name><name name-style="western"><surname>Khalid</surname><given-names>AN</given-names></name></person-group> (<year>2022</year>) <article-title>First record of <italic><tp:taxon-name><tp:taxon-name-part taxon-name-part-type="genus">Lactocollybia</tp:taxon-name-part><tp:taxon-name-part taxon-name-part-type="species">variicystis</tp:taxon-name-part></tp:taxon-name></italic> from Asia.</article-title><source>Mycotaxon</source><volume>137</volume>(<issue>2</issue>): <fpage>335</fpage>–<lpage>344</lpage>. <ext-link xlink:href="10.5248/137.335" ext-link-type="doi" xlink:type="simple">https://doi.org/10.5248/137.335</ext-link></mixed-citation></ref><ref id="B17"><mixed-citation xmlns:xlink="http://www.w3.org/1999/xlink" xlink:type="simple"><person-group><name name-style="western"><surname>Hosen</surname><given-names>MI</given-names></name><name name-style="western"><surname>Li</surname><given-names>TH</given-names></name><name name-style="western"><surname>Chen</surname><given-names>XN</given-names></name><name name-style="western"><surname>Deng</surname><given-names>WQ</given-names></name></person-group> (<year>2016</year>) <article-title><italic><tp:taxon-name><tp:taxon-name-part taxon-name-part-type="genus">Lactocollybia</tp:taxon-name-part><tp:taxon-name-part taxon-name-part-type="species">subvariicystis</tp:taxon-name-part></tp:taxon-name></italic>, a new species of little known genus <italic><tp:taxon-name><tp:taxon-name-part taxon-name-part-type="genus">Lactocollybia</tp:taxon-name-part></tp:taxon-name></italic> from subtropical south China.</article-title><source>Mycosphere</source><volume>7</volume>(<issue>6</issue>): <fpage>794</fpage>–<lpage>800</lpage>. <ext-link xlink:href="10.5943/mycosphere/7/6/10" ext-link-type="doi" xlink:type="simple">https://doi.org/10.5943/mycosphere/7/6/10</ext-link></mixed-citation></ref></ref-list></tp:taxon-treatment>
